# Supplementary material for: Computational Analysis of the Energetic Stability of High-Entropy Structures of a Prototypical Lanthanide-Based Metal–Organic Framework
Source: J Phys Chem C Nanomater Interfaces. 2025 Oct 9;129(42):19124–33. doi: 10.1021/acs.jpcc.5c04892 (PMC12557373; doi:10.1021/acs.jpcc.5c04892)
Supplement: Supplementary file 2 [file jp5c04892_si_002.xlsx]

## Sheet: Fig2
Sr. No.	MOF_composition	DFT_Emix (kJ.mol-1.unit cell-1)	M3GNet_Emix (kJ.mol-1.unit cell-1)	CHGNet_Emix (kJ.mol-1.unit cell-1)	ABS (DFT - M3GNet)	ABS (DFT - CHGNet )	CHGNet_Emix_withDispersion (kJ.mol-1.unit cell-1)	ABS (DFT - CHGNetDispersion)
1	CeSm5	8.121	-8.684	0.772	16.805	7.349	-6.706	14.827
2	Ce2Nd4	7.654	-15.92	0.772	23.574	6.882	-13.572	21.226
3	Ce3Tb3	8.539	-8.153	3.763	16.692	4.776	-6.802	15.341
4	Er2Ce4	-6.046	7.931	-0.193	13.977	5.853	-14.827	8.781
5	Er5Sm	9.809	6.165	5.789	3.644	4.02	2.396	7.413
6	Er3Nd3	-18.766	-5.712	-9.07	13.054	9.696	-11.048	7.718
7	Er3Tb3	1.737	2.846	1.447	1.109	0.29	-0.82	2.557
8	Nd2Sm4	5.886	1.013	3.666	4.873	2.22	3.827	2.059
9	NdTb5	8.249	3.329	3.827	4.92	4.422	5.435	2.814
10	Sm3Tb3	0.579	-1.409	0.675	1.988	0.096	2.991	2.412
11	Ce3Nd2Sm	0.338	-10.999	1.93	11.337	1.592	-9.825	10.163
12	ErCe2Nd3	3.393	-3.744	-0.193	7.137	3.586	-14.167	17.56
13	Er3CeTb2	-4.615	3.62	-0.0322	8.235	4.5828	-6.368	1.753
14	Nd2Er2Tb2	26.887	12.157	14.923	14.73	11.964	17.56	9.327
15	Ce2NdTb3	13.878	-14.183	1.93	28.061	11.948	-10.292	24.17
16	Er2CeSm3	-9.665	1.177	-1.158	10.842	8.507	-11.401	1.736
17	Tb2Er2Sm2	18.011	12.254	11.546	5.757	6.465	7.847	10.164
18	Tb2Nd2Sm2	-10.999	-1.727	-6.593	9.272	4.406	-11.61	0.611
19	Ce2Sm2Tb2	11.031	-16.981	1.126	28.012	9.905	-10.613	21.644
20	Nd2Er2Sm2	34.124	17.367	20.069	16.757	14.055	21.613	12.511
21	Ce3NdSmTb	-2.412	-12.447	-0.0643	10.035	2.3477	-12.27	9.858
22	ErCeNdSm3	7.526	-8.606	-1.544	16.132	9.07	-12.833	20.359
23	Er2Ce2NdTb	-14.135	4.554	-1.415	18.689	12.72	-13.54	0.595
24	CeSm2TbEr2	8.475	-14.666	-2.573	23.141	11.048	-4.937	13.412
25	Nd2SmTb2Er	6.304	-0.782	2.476	7.086	3.828	2.493	3.811
26	ErCeNd2SmTb	2.943	-11.096	-5.95	14.039	8.893	-16.949	19.892
				Mean Absolute Error	12.69	6.56	Mean Absolute Error	10.1

## Sheet: Fig3_histogramdata
	Ce2Nd2Tb1Sm1	Tb1Sm3Er2	Er2Ce2Nd1Tb1	Tb3Sm2Er1	Sm2Er1Ce2Nd1	Sm1Er2Ce2Nd1	Sm3Er2Nd1	Sm1Ce3Nd2	Sm1Er2Ce3	Sm1Er3Nd2	Sm3Ce2Nd1	Er3Ce1Nd2	Sm3Er3	Tb1Sm2Er1Ce2	Tb2Sm1Ce3	Tb2Sm1Er1Ce2	Tb2Nd4	Er2Nd4	Tb3Ce1Nd2	Ce2Nd4	Tb3Er1Nd2	Er1Ce1Nd1Tb3	Sm1Er5	Ce1Nd1Tb1Sm3	Tb4Er2	Tb1Sm5	Sm4Ce2	Ce1Nd1Tb4	Er1Ce5	Tb1Ce5	Er1Ce2Nd3	Tb1Sm1Er1Ce2Nd1	Tb2Sm1Er1Ce1Nd1	Er1Nd4Tb1	Tb2Sm2Nd2	Tb3Sm1Er1Ce1	Sm3Er1Ce2	Tb3Sm3	Er4Nd1Tb1	Er3Ce3	Er1Ce1Nd3Tb1	Tb3Ce3	Er1Ce1Sm4	Ce1Nd1Tb3Sm1	Tb2Sm3Ce1	Tb1Er2Nd3	Sm5Nd1	Tb1Er3Ce2	Nd1Tb2Sm2Er1
1	8.89691	-4.71811	7.27958	-2.28631	-0.234244	10.9115	8.553	3.2112	7.91376	3.67363	-0.826786	0.768735	3.80585	15.1931	-3.364	2.04137	4.76162	8.94426	1.02015	-2.32358	2.06643	3.83848	4.28872	0.678698	1.34541	4.11344	0.425157	-3.42678	1.59093	-0.427523	-1.45955	8.3631	2.07788	-4.78013	4.09887	-1.18985	6.94686	-4.48204	3.7146	4.6507	6.51169	1.1525	-1.84094	1.26513	-3.15876	-11.7466	0.564289	12.6087	-0.376658
2	-3.32577	-5.16197	1.68829	2.828	-2.97689	-1.99349	-4.37852	1.7405	21.4084	-5.60765	-2.32398	-5.35254	12.365	3.96413	-2.73465	-0.250799	-5.85787	9.56699	9.31434	0.756935	8.33345	6.81299	-4.64808	5.11066	1.34541	-1.10687	-1.01904	5.14565	12.5483	0.83118	-2.71826	4.85861	-2.12222	-5.76722	0.958739	-0.692992	-2.4603	-4.46879	8.84878	5.25355	-4.74377	3.7759	-2.42392	7.04192	-2.90039	6.82262	-2.55597	-3.30397	-2.49658
3	0.172102	-5.44021	1.87378	-5.88355	2.48191	6.29408	7.0558	2.47585	11.7826	7.87372	-4.07292	5.93604	4.12384	7.47525	3.00239	3.9493	-4.2348	-2.94717	3.10695	-1.29674	1.55632	-1.21621	5.80578	-1.42797	-2.64269	-1.39836	-1.22441	4.84091	1.59093	7.61493	11.0679	2.3677	-5.95795	4.53428	5.3377	-0.73274	8.03332	6.54818	6.8746	6.94949	2.03998	2.84181	9.05678	0.920644	8.1762	6.55101	0.564289	1.71097	6.41372
4	5.49178	-0.0741537	-6.6854	-0.709616	12.1276	7.09568	7.77128	5.00651	-5.19001	-7.30359	0.988397	2.90191	4.69357	5.33546	13.973	11.2763	3.90703	8.13604	-0.397547	-0.488519	5.84916	-0.361619	-4.64808	-1.5141	2.62399	-1.10687	0.372159	-4.04288	-1.94007	0.83118	-0.055105	5.8192	0.593931	-8.28463	-4.25494	2.59951	9.50401	6.25669	7.93457	-4.9287	-7.43342	0.874259	8.03657	-3.92205	2.27354	-7.72534	1.69712	-1.58153	-5.3121
5	-2.4778	4.68905	-7.09614	-1.97494	-0.929843	8.09601	-1.31789	-0.00180743	8.47686	16.4925	5.66547	6.51902	12.4048	5.33546	8.29557	1.7565	4.97361	-4.70273	-8.87061	0.226955	-1.67656	8.74742	5.79253	-0.0831484	-2.64269	4.10681	2.90282	6.19236	12.5483	-0.427523	-1.59867	-3.71383	-5.3286	4.53428	2.6083	-2.45518	-3.04328	0.970133	-5.15595	5.28005	1.18539	3.14655	-0.423246	1.71561	-2.5559	1.06571	-2.55597	1.64472	0.941669
6	6.82336	-4.79098	13.9573	-7.62586	-2.25479	6.80419	6.88356	2.46923	9.5832	3.95849	4.38027	3.55776	-7.06537	-1.9319	4.06235	-0.0454311	3.93352	8.95089	9.02948	-1.29011	1.5762	-4.92608	4.28872	-1.4611	2.62399	-1.39173	5.13536	-8.03761	-1.94007	7.61493	-1.41318	1.12887	5.96661	5.01788	-4.2152	7.58133	8.03332	1.15563	8.97465	6.97598	7.10792	3.33867	-0.158256	-1.22578	-3.3575	18.257	1.69712	13.1387	3.95593
7	-4.79647	3.14548	4.92117	2.881	2.48191	20.3054	3.16707	-0.975647	8.12575	3.78625	-2.31073	3.7035	-4.99182	3.60639	3.00239	-5.87522	4.75499	-8.31985	2.9612	0.538318	7.60472	3.12963		-4.37599	2.3855		-1.39003	-0.200525			-2.22802	-2.64724	12.5384	8.26401	1.2436	-1.94507	10.9482	1.15563	8.68316	6.87661	-5.01538	11.8051	-0.211254	-0.960787	2.91615	-7.90421		1.81034	5.87711
8	5.75677	3.74833	1.41668	-2.28631	11.2067	8.52662	9.75208	-2.10848	-0.446682	17.7049	2.53196	5.93604	4.68695	5.44808	-0.574977	1.60413	5.05973	8.95089	9.0361	0.538318	2.07305	0.764589		1.99702	-1.44361		-1.01904	-3.47978			-1.59867	-3.7337	2.7006	-4.78013	5.55632	4.3617	-2.05619	-4.05143	-3.81775	19.404	-3.56456	1.1525	-2.42392	2.17272	-2.91364	1.09883		-0.945558	-7.25978
9	-3.65701	-7.48063	0.409712	3.35136	13.8964	10.7459	-5.1735	-2.06873	0.0104265	4.42223	3.67805	17.536	14.2001	3.97076	-2.73465	6.30109	-4.8774	-4.70273	2.85521	0.266703	-2.41853	0.214735		0.0228477	6.43323		0.597401	-0.505264			11.7105	-4.29018	2.28987	5.32925	-2.48613	7.81982	11.0741	1.06288	3.66822	18.6886	2.70908	-4.15393	8.81166	0.721901	-2.90039	1.09883		2.51919	-2.19184
10	5.7369	5.47077	6.69661	2.35765	13.532	9.07648	-4.44477	-1.67125	8.82798	3.75313	-3.94042	16.5953	4.13047	3.86476	4.45321	-0.0719301	-7.29544	9.56699	1.02678	-0.640888	2.68915	-2.9254		-0.58663	2.37888		2.26021	-8.03761			-4.02333	16.4718	5.39025	8.0984	-6.91147	-1.34222	9.50401	0.658769	8.67654	5.9889	1.86111	3.7759	-2.52992	1.26513	2.86977	5.80903		9.04457	-2.90069
11	3.65672	-7.58663	6.91522	-2.64404	-6.0574	-5.01438	-0.748159	0.673918	-2.85147	3.13702	4.38027	6.5124	-7.03887	1.68522	-1.54219	8.45413	3.94015	22.7966	-5.71723	-0.488519	11.6591	10.1519		-1.32198	1.09367		0.372159	-0.386018			-0.585085	-0.779059	-4.66613	-2.54759	-7.20296	3.00362	-0.592115	0.963508	-8.81944	7.24097	-9.87795	10.8246	-0.621989	7.04192	1.70382	14.5935		12.9134	-7.25978
12	-3.91537	4.95404	5.85526	8.14106	0.401733	10.2822	18.1523	-2.57884	-0.618925	1.08997	1.78337	2.90191	4.13047	9.39643	12.7143	-3.69567	3.90703	8.94426	0.0198122	-0.640888	-3.25988	9.02566		5.74664	1.09367		2.16084	-0.20715			-0.949447	3.8384	-5.54722	-5.87321	1.85971	3.28186	1.96504	6.26331	4.1717	-3.34539	3.6498	-5.57163	-0.423246	-7.11518	2.6909	14.6862		0.975621	7.70554
13	-3.29927	0.760566	5.41803	8.02181	9.72939	9.91782	3.67718	2.11811	12.4318	0.480496	-3.94705	4.09436	-4.99182	0.141647	6.52014	9.77908	-4.2348	-2.94717	3.10695	2.28725	-1.55069	10.1519		-0.0897732	-2.49032		2.89619	-4.04288			-2.72488	7.06465	5.84736	18.539	1.05149	8.23055	-0.115133	6.54818	-8.82607	18.6024	8.34675	3.33867	-1.84094	1.32475	-2.82089	-1.43845		-3.30397	-5.4181
14	-2.94816	1.44954	14.0965	-0.550621	-2.69203	9.9642	7.12868	3.2112	11.2261	-5.60765	3.67805	5.77043	14.2133	9.17119	-0.959213	13.0848	14.2615	-3.76202	-5.7106	-0.409022	2.29167	6.48838		4.72642	-2.49032		0.431782	-0.213774			10.8227	-0.712811	1.83276	5.01788	5.90081	2.02316	-3.04328	-4.05143	3.7146	5.9889	-7.37379	10.8246	8.72554	2.56358	-3.39725	4.0601		14.086	12.27
15	1.26519	-3.52565	5.42465	-0.709616	9.45777	19.4177	7.0558	-1.31351	10.2192	16.3402	-2.32398	3.25302	3.203	5.3752	6.51351	-3.52343	-4.8774	8.13604	-0.205429	-0.409022	11.3013	3.83848		-1.3286	-3.92789		-1.23103	-3.47978			2.56167	-2.25638	-0.0354208	9.42997	6.0863	4.23583	6.94686	1.06288	-3.55939	-4.9287	-4.75039	-5.63125	7.32772	-6.30034	8.57369	-7.72534		-3.80745	12.0514
16	0.331096	4.62942	5.75589	4.78231	1.1967	8.85786	18.1523	1.87962	-0.440057	3.54776	-4.07292	5.77043	3.19638	0.61863	2.80365	-4.04016			-7.38666		-0.961086	3.78548		0.22159				6.19236			11.7105	0.857256	11.0478	9.3571	-4.00983	2.43389	0.149857	0.658769	8.12668	7.23435	-1.49101	-4.18705	-0.211254	-7.11518	2.2073	4.49071		1.73747	3.23383
17	8.81078	0.667819	-6.45353	-0.72949	-0.273992	-2.54334	-5.1735	1.77363	22.4352	-6.87961	0.107304	-8.53242	0.957208	1.68522	-1.67469	13.8732			2.64322		11.0165	5.04418		-3.48827				5.14565			12.002	-3.95232	3.78706	8.09177	1.35622	4.57369	10.4646	1.10925	-5.15595	6.87661	1.78162	0.834511	-3.35139	6.92267	2.86977	4.65633		-5.80813	-0.131542
18	-4.30623	8.90239	12.8908	7.75682	8.94767	6.72469	-3.09332	1.80013	11.7826	6.5024	-0.157686	16.6019	3.80585	-2.15714	6.87125	1.33914			7.57866		-1.55731	5.2363		-0.0169009				4.92041			-2.71163	16.909	2.44224	3.9778	2.34331	-1.18322	-1.95019	1.10263	-5.2487	19.3974	2.70246	11.8117	-3.37789	-1.70938	1.82306	3.86798		13.1387	0.782675
19	-4.37911	-0.226523	0.535583	-5.88355	10.1335	-2.46385	5.70435	-1.77724	12.4385	3.7995	-2.17824	16.317	0.963833	3.46065	-1.54219	11.6605			-0.31805		2.69578	3.83848		-1.26235				-0.392643			11.1407	-4.06494	6.37072	8.27064	3.82063	8.18418	2.19028	0.870761	4.1717	4.6507	4.20628	2.80206	-0.158256	-2.26586	-3.39725	2.80802		9.44868	11.5148
20	-4.38573	10.7308	4.62968	2.92738	-4.44096	6.51932	8.34101	-1.35988	22.634	17.7049	0.392169	4.96883	4.12384	6.67366	2.80365	13.2902			1.28514		11.52	0.406853		5.50152				-0.498639			-2.71163	6.38893	2.22362	-4.76026	5.3377	4.76581	-0.148257	0.870761	8.12006	-3.34539	7.22717	3.14655	8.72554	2.33834	-2.82089	19.4825		14.0926	-4.55688
21	5.7369	1.44954	0.403087	-2.73017	-4.42109	5.85022	17.2447	-0.0548055	7.91376	3.13702	1.63762	17.6354		9.17119	2.82352	0.0804393			3.02083		-1.55069	3.58674		-0.32164				5.13903			-0.0484803	-1.76615	6.70196	-3.52805	11.0284	-1.16997	1.17007		-3.55276		-4.82989		0.603591	0.721901	1.70382	4.47746		12.4894	-5.49759
22	-0.490374	3.86095	17.7997	4.47094	3.40275	21.5443	-9.64521	-2.10848	7.21154	3.95849	2.06161	16.1845		9.84691	5.77154	5.47962			-0.602915		6.02803	-0.361619		-0.0169009				4.92704			10.0211	2.16896	6.9537	3.91155	5.92068	-0.540622	-3.48713		8.98128		2.03998		0.610216	7.49903	-4.6427	-10.8191		1.96271	-2.98681
23	5.75677	3.14548	4.21895	-0.630119	-1.53932	-3.8153	7.9369	-1.41288	10.716	1.08997	0.253049	2.88866		-1.08393	7.79871	0.371929			-1.00702		7.5981	-2.35567		-1.5141				5.13903			-0.585085	5.16997	2.07125	-8.28463	-4.14895	-1.16997	-1.85744		-3.81775		-7.38042		8.81166	1.39763	-2.91364	15.0439		9.44868	6.41372
24	-2.76929	13.9637	-6.89077	-2.55792	8.6363	6.83731	8.35426	0.673918	-0.307562	6.50902	0.995021	-7.22072		-4.32344	-3.21163	-1.13189			-7.38004		-3.45199	5.16343		-4.18387				6.39111			11.4455	-5.56213	-9.23058	9.3571	-0.29334	4.3882	11.8955		6.86798		17.2107		-0.621989	-7.47292	2.59816	0.847093		-0.22346	7.59955
25	0.0329817	-5.15534	1.68829	-0.630119	-0.459485	19.4243	7.59903	1.30989	-0.731546	-8.07206	2.06161	2.88866		-7.43045	-0.939339	-1.07227			2.22586		11.3212	3.78548		-1.32198				-2.51256			-2.42014	5.8457	1.86588	9.42997	1.85971	-3.54164	0.149857		3.67485		17.0583		9.05678	8.26087	2.37954	6.55101		7.54738	5.50613
26	5.57128	10.7308	-4.7046	-7.62586	7.86121	-7.84977	6.33371	3.51594	-0.307562	4.42223	0.113929	7.20137		-3.43572	-3.67536	-0.588661			-0.602915		-3.45199	0.181611		-0.765498				4.92704			-5.19592	-4.17093	3.07821	-3.52805	5.90081	-3.04478	2.972		7.93457		8.39975		-3.37789	0.894145	2.89627	-1.44507		0.975621	2.59123
27	-0.490374	5.35152	2.36402	-0.861985	8.94104	9.93107	-5.39211	0.46855	7.21816	8.17846	1.78999	3.81612		4.46761	-0.806843	2.31961			-9.27472		-3.12738	-3.23676		4.72642				-0.286647			-1.41318	-0.679687	11.9554	-2.52109	11.1079	-3.44227	1.20319		3.91996		7.64453		-2.52992	-1.21915	-3.27138	5.80241		1.6381	11.3889
28	6.51199	14.03	4.9278	8.19406	9.28553	8.71212	-1.67562	3.88692	21.4084	7.87372	-0.634668	4.05461		9.24406	4.64533	13.9659			-1.49726		-1.55069	9.14491		1.92415				-3.43341			-5.52715	3.39454	0.719801	5.32262	-0.452334	7.81982	11.9485		8.85541		-7.54604		8.03657	-6.36659	2.24705	0.847093		1.73084	2.73698
29	8.08206	5.35815	6.51111	-1.97494	3.40275	-4.55727	3.67718	1.7405	8.48349	-5.65403	-2.17824	-8.53242		-6.23137	6.8845	5.14175			3.02745		-9.26191	-3.24339		-0.248767				6.39111			11.8363	7.22365	11.2797	18.539	5.33108	7.58133	-3.33476		3.91334		-2.04749		-3.37789	2.40459	2.96914	6.79612		12.6087	1.18678
30	9.44013	3.75496	-8.1561	8.27355	9.19941	8.61937	-0.271176	-0.637784	-0.618925	3.72663	-0.0450652	15.3829		9.38318	-1.88005	3.23382			-6.3797		8.34007	-3.38251		0.181842				-2.51256			2.56167	15.3058	11.008	-4.76026	3.82063	-2.05107	8.49705		-5.2487		4.8555		7.30122	2.17272	8.57369	4.47746		12.4033	11.3955
31	-0.218759	10.3598	-0.00102267	4.50407	6.83437	6.36033	3.1737	-0.00843219	-3.44107	3.79287	0.975147	-5.08755		16.5644	4.54596	4.72439			-0.795033		-9.26191	8.6083		1.99702							11.6707	11.5894	-7.81951		-3.68522	7.56808	10.4712				7.00193			-6.36659	2.93602	-7.3676		-1.58153	1.85589
32	0.940573	3.10573	4.43756	-2.55792	-1.5327	0.378174	7.14855	2.90646	12.1801	16.3667	-1.27065	3.02778		1.01612	-2.98639	13.0848			-6.3797		-2.92864	0.181611		5.64064							11.8363	16.0942	0.348815		-4.14895	4.3617	8.49042				-4.28666			-0.894539	-4.6427	5.75604		1.71097	5.33388
33	-3.26615	0.661194	1.80754	8.14106	1.23645	9.19572	9.3016	4.99988	-5.19663	5.0582	-0.157686	16.3237		3.97076	-1.64156	1.79625			0.152307		5.96841	-4.89958		1.10931							-0.174351	-4.19081	4.76753		1.17736	-2.91229	10.9482				3.65642			8.24762	-3.02626	19.4825		9.42881	-5.65659
34	-4.16049	2.82086	4.75555	2.54314	-2.72515	6.50607	7.49966	-0.0548055	0.00380173	-10.8545	2.52534	7.75123		-4.16444	-2.72802	1.49814			2.23911		-0.46423	6.85936		-3.67377							-3.83784	-3.7337	-6.11032		1.40922	-3.44227	13.247				16.2368			1.39763	-2.59565	6.82262		2.52581	6.98345
35	5.49178	-0.233148	4.2322	2.76838	-0.234244	21.5509	7.14855	0.461925	6.41657	17.6982	-0.568421	3.25964		-4.08495	7.79871	12.0845			9.7317		11.1688	-9.62965		6.18387							-2.22802	7.72713	1.36903		-3.95683	-2.81291	-2.4603				2.72896			1.87461	-2.59565	1.03259		1.6381	2.92247
36	-0.437376	-2.62468	2.36402	-2.73679	-1.24121	9.42759	-4.39177	2.11811	6.41657	16.0619	0.22655	-5.08755		6.9254	2.26042	2.08774			9.02286		-11.4348	8.48905		3.79233							-0.942822	7.99874	7.6228		-8.77303	2.04303	8.70242				6.68394			1.87461	2.91615	4.52383		-0.938933	-5.86858
37	-1.61658	5.13953	5.3849	-0.861985	7.57634	-3.41781	9.3016	-0.988896	7.37053	3.667	-0.555171	3.82275		6.7399	-2.87377	-5.84872			0.139058		-1.67656	9.11841		-4.01825							-5.44766	-3.25672	2.04475		-7.20296	4.58031	-2.04956				5.82272			8.26087	1.69719	-5.91016		3.33403	-7.71026
38	-6.28041	14.03	13.4804	2.92738	-6.58076	5.78397	5.71098	-0.975647	-1.43377	4.59447	-2.31073	3.7035		0.956492	-3.66874	13.2902			-0.602915		11.3278	-3.89924		0.208341							-4.13595	-0.904929	5.96661		2.34331	7.56808	11.1138				5.82934			-3.92205	-3.15213	4.6497		8.76633	7.69892
39	6.26025	5.13953	-1.39885	8.01519	-1.21471	10.6465	-4.44477	2.90646	-3.3682	6.09829	0.802904	4.96883		6.46166	-1.88005	4.59852			1.28514		11.0165	10.1717		3.82546							-0.207474	5.85232	4.72115		-3.99658	7.89269	-1.00947				8.87011			3.12006	-2.90039	-5.91016		8.76633	-2.01297
40	3.91509	3.0991	-4.92322	8.05494	-2.72515	7.08905	-5.38549	-0.246923	11.193	-6.87298	0.89565	17.642		-2.40226	6.8845	5.14175			-8.86399		-2.07405	-1.21621		6.21699							11.4455	6.66717	7.80167		-3.68522	-1.38197	-2.08269				-0.749039			1.88786	2.86977	14.5007		8.92533	2.40574
41	1.09957	0.760566	4.96754	4.78231	0.547478	6.79756	7.9369	-0.246923	7.37053	2.54742	3.34681	-5.35916		-2.68712	-0.806843	4.71777			-0.463795		-0.961086	3.83185		-0.593255							10.0211	16.8825	-0.214289		11.1079	-1.36209	-0.664988				10.1023			8.24762	-3.01964	3.86798		-5.80813	2.50511
42	-3.922	10.3598	7.12059	2.54314	0.428232	8.71212	-3.09332	3.42982	-2.24862	-8.07869	2.43259	-7.7507		6.13043	-2.33054	3.94267			9.02286		-0.46423	4.82556		-4.09775							-2.36052	-2.27625	5.18489		5.55632	7.93907	-0.115133				-9.87795			7.34003	-2.89377	-7.21524		1.81034	11.3889
43	-3.03428	-5.44683	4.0732	-0.550621	12.6774	-3.10645	-0.741534	3.41657	12.1867	2.54742	-0.0318157	-11.1293		-4.16444	4.47309	-0.469415			2.64322		11.6591	-1.38846		1.11593							11.1407	8.78046	10.9153		-4.25494	-7.69536	0.553967				-2.3986			1.497	2.73065	-7.87771		-0.230085	-5.24585
44	-1.85507	-3.53228	5.68964	2.881	12.7304	7.16855	-0.271176	1.77363	8.03301	-10.8478	-1.27727	-7.7507		-3.73383	-0.574977	2.75022			-9.27472		-2.92864	-1.52095		5.64064							-5.16279	-0.686312	12.2469		5.38408	-5.65493	-0.585491				-6.84381			2.37147	2.2073	4.7822		-8.13342	3.23383
45	-4.31948	3.86095	0.489209	-0.72949	8.8483	7.54616	-2.45072	-1.31351	8.11913	7.19137	5.6721	-11.1293		8.41597	5.77154	2.16061			-5.69735		11.52	8.59505		6.68073							-2.42014	3.66615	-2.41371		-3.17511	-3.54164	-0.128382				-3.02133			-6.78395	2.28017	4.53046		9.03795	2.64423
46	6.77698	8.90239	4.66943	2.828	1.59419	0.378174	-1.67562	2.33673	9.5302	17.6982	-0.608169	16.1779		5.30896	4.98319	-2.54296			-1.00702		2.28504	-0.149627		5.11066							-0.949447	3.6794	-5.3286		5.3377	-3.02491	-3.33476				7.22717			0.953768	2.26029	4.51721		1.49235	12.1773
47	-2.02732	3.73508	6.7761	4.46432	0.997961	8.18876	8.553	-0.0614302	-0.36056	6.09829	0.385544	0.669363		-3.72721	2.82352	7.91753			-0.602915		6.02803	-2.99165		4.87879							-3.17537	3.40116	-2.18184		-3.18173	-2.87916	0.699712				-3.23332			-1.75576	2.89627	2.11905		-2.04527	3.96256
48	-6.28704	-0.0609042	5.68964	8.30005	8.16595	-1.10577	-4.3454	1.30989	-2.36786	16.4925	0.451791	17.536		-5.93988	6.87787	0.371929			-0.205429		-2.41191	10.1982		3.75259							-4.02333	7.2369	0.560807		5.4702	-0.73274	-3.48713				16.2368			-3.76968	2.65116	2.80802		-8.13342	0.782675
49	6.57162	-5.16197	-6.89077	8.04831	-0.459485	-1.17864	-1.31789	3.89355	8.03301	15.9824	-0.667792	2.67004		-2.01802	4.57908	-0.582036			0.0198122		-3.12076	-5.60843		0.678698							10.8227	5.74633	11.5712		-3.71834	2.05628	-2.08269				-5.19425			7.04854	2.26692	14.0436		1.95608	0.802549
50	8.07544	4.94741	-4.92322	-2.11406	12.3925	-1.60263	6.88356	-2.06873	10.2192	16.0619	-0.0318157	4.09436		-1.28268	4.06898	13.0053			9.31434		-3.25988	-1.44808		-0.149396							-0.174351	5.09047	1.21666		2.24394	-7.60924	13.247				7.37954			-1.49739	3.01552	-7.3676		14.3841	-0.277286
51	1.09957	4.62942	6.69661	-2.08094	0.315611	-3.8153	-5.86909	-2.57221	8.82798	4.59447	1.63762	4.05461		8.87308	4.47309	-0.509164			-5.66423		5.96841	-9.72902		4.71317							10.3789	-0.706186	1.40878		-4.2152	-2.05107	0.553967				-4.35953			1.48375	2.26029	5.75604		1.49235	-7.98188
52	-1.60996	-5.16197	1.41668	2.35765	-6.73313	7.10893	17.2447	-1.67787	-0.731546	0.480496	-0.826786	7.75123		15.3587	4.57908	8.97749			-0.311426		9.6054	-4.51534		-4.37599							10.3789	16.0743	-8.81985		2.15119	4.52732	0.103484				-1.49101			-1.49739	2.37954	18.2636		7.54738	2.08113
53	9.99661	-2.62468	1.80754	-2.64404	-0.00237706	7.61903	-2.4441	2.33673	-0.36056	-5.65403	0.451791	7.20137		-1.06406	-2.30404	2.13411			-1.50388		-2.38541	8.75405		-4.02488							11.9688	2.15571	-5.44122		-3.16186	2.04303	0.110109				3.75579			-1.94788	2.86977	15.0439		8.93195	-0.264037
54	0.0396064	5.47077	4.10633	7.75682	-6.8855	-0.953402	9.75208	1.87962	-2.37449	3.54776	-0.0450652	2.67666		-1.77291	12.7077	4.71777			8.50612		7.05487	3.80535		-3.85263							11.0745	-7.05933	7.79504		9.83591	3.28186	1.95179				6.75681			-6.77732	3.00889	4.0601		-3.7677	5.29413
55	-0.490374	3.74171	13.7917	-0.822236	-1.91693	-4.95475	5.06175	-0.0548055	-3.37482	5.0582	0.89565	3.55776		6.80615	-2.72802	-5.08025			8.51275		-2.07405	9.93988		4.50781							11.6641	2.80493	5.80761		1.36285	1.80454	0.659963				-7.54604			7.05517	-2.5559	2.11905		12.9134	-2.81457
56	-2.72954	4.69567	4.75555	8.19406	1.69356	10.2888	7.12868	-0.631159	-1.43377	7.19137	-0.608169	3.02778		8.65446	8.25582	4.73102			-0.463795		7.05487	3.12963		4.51443							-0.207474	-3.15072	-5.32198		5.38408	7.44221	2.972				-0.749039			1.89448	1.69719	14.1364		-2.04527	6.02286
57	0.2251	8.71027	4.43756	3.35136	10.1335	10.1629	7.83753	1.80013	10.7094	15.989	0.802904	0.768735		6.67366	2.26042	7.27492			9.72508		5.84916	0.406853		4.87879							-5.21579	-4.19081	2.37599		0.355886	-5.55556	2.19028				6.76343			6.92267	-3.26475	6.7895		14.3841	-4.30514
58	5.11417	8.62415	14.2753	4.51069	8.49718	-2.16573	6.33371	3.52256	9.57657	-7.30359	2.43259	-7.2141		-1.79941	4.45984	7.8844			-0.795033		-11.4348	-1.44808		-3.48165							-5.55365	7.44889	-8.28324		1.17736	8.11131	8.70242				3.0072			8.14825	8.1762	4.7822		9.42881	11.0047
59	0.808078	13.9637	5.75589	-0.828861	7.86783	5.1215	-9.64521	-1.37976	-2.24862	3.72663	0.981772	0.669363		-3.55497	13.973	5.1815			7.57866		9.6054	-4.51534		-1.32198							-2.36052	7.6675	-2.6522		5.56294	2.61939	-1.00947				5.7366			-7.47955	-3.34425	-7.22186		3.33403	12.27
60	-0.901109	2.75462	-9.28893	2.76838	11.2266	-4.02066	5.06838	-0.0548055	9.54345	8.17846	3.34019	15.3829		1.69184	4.98319	5.48624			-0.410797		-2.38541	-2.24305		-1.08349							-0.942822	-6.5691	-5.16298		1.71396	-2.99178	-0.664988				3.75579			-7.32718	1.78331	14.6862		1.65135	-4.5635
61	-2.94816		4.98079		-1.26108	-2.67584								14.3849		-0.177926						0.188236		-3.72014								16.0743	2.37599		-1.53879	-7.69536					-3.01471			1.05314					1.24641
62	-0.0995135		13.1226		2.81314	-3.22569								-0.235964		12.7337						-1.52758		6.59461								6.73341	12.0879		-5.91776	-1.33559					-9.18235			-2.25924					9.13649
63	-2.90179		6.04738		12.7238	20.9083								6.80615		-5.74272						-7.35074		5.34915								17.4324	-7.40877		5.46357	2.55976					-6.84381			1.84811					3.04172
64	6.51199		6.91522		-0.307116	7.34079								3.85814		3.80355						8.93291		-1.07024								16.0942	2.7271		5.56294	2.53989					5.08075			1.35788					6.97682
65	5.53153		6.054		10.9086	-4.95475								0.956492		4.75752						-5.61505		-3.07091								6.99178	6.35747		11.9028	-1.8722					6.51169			-0.894539					2.207
66	-4.16049		-0.868866		-0.936468	9.06985								14.8221		9.77908						-5.61505		-0.0897732								5.74633	8.98087		5.38408	2.80488					1.11252			-6.85019					12.1839
67	-2.4778		-1.00799		1.70681	-1.01965								8.65446		-3.45056						0.155112		-1.30873								-1.50778	-5.76583		2.15119	4.73268					17.0583			1.55662					-7.97525
68	0.794829		1.01919		10.3852	20.3849								15.1931		-3.58968						-1.52758		-3.58102								16.8825	1.42203		-6.61998	-2.98516					9.49946			7.4924					2.51836
69	-0.424126		1.45642		0.74622	11.0175								5.69319		7.53991						3.48074		-4.18387								-4.17093	-8.31637		4.09887	2.02316					-5.9826			8.25425					1.24641
70	-3.18665		13.487		-2.41379	5.21425								5.68657		-5.86859						3.52711		-0.0831484								-0.315326	-8.30312		0.362511	8.11131					17.2239			7.04192					-5.4181
71	-2.68317		3.25836		2.81314	8.09601								-0.805693		7.94402						8.5818		-3.87913								-0.368324	-0.890014		2.60168	8.56842					2.65609			-1.38477					2.51174
72	6.15426		-0.941738		0.428232	7.66541								6.88565		4.59852						-2.24967		-2.95167								5.16997	-5.4346		0.958739	-0.692992					4.20628			-1.44439					-4.30514
73	7.04197		7.27958		13.9891	-1.10577								-3.28998		0.087064						-1.86544		-0.00365137								-3.15072	10.8292		-4.1357	2.44052					7.52528			1.05314					1.84926
74	-2.53742		4.77543		9.60352	8.73199								-3.34297		2.08774						9.93988		-2.98479								-0.368324	5.89374		11.035	3.30836					2.66271			2.07998					-7.71026
75	-3.02766		-7.01664		1.58094	20.9149								13.7489		1.68363						-0.0171317		-5.50882								-2.95198	-2.63233		-4.0032	4.3882					5.16024			1.68912					-5.86196
76	0.0131074		18.8464		1.16358	-5.53111								10.8738		5.1815						-4.89958		-0.772123								-0.427947	6.36409		6.0863	2.53326					2.94095			-1.70938					6.54621
77	6.57162		13.6195		9.20603	-4.57714								-5.89351		-0.21105						0.797713		-5.01859								4.32863	-1.19475		-0.286716	8.03844					2.94095			-3.92205					5.29413
78	-0.490374		14.0037		13.9825	8.4405								5.67994		3.80355						-2.35567		-1.03049								8.16436	10.955		1.17736	7.93244					6.67731			2.33834					1.18678
79	-1.1926		-7.09614		9.62339	-0.774534								4.57361		8.61312						-9.72902		-4.15737								5.09047	7.12594		1.05149	2.55976					-4.82989			1.28501					5.88374
80	-1.66296		12.8576		11.2133	-3.86829								4.16287		2.31298						5.36879		-0.142771								8.52872	-5.07024		5.38408	7.89932					-9.22873			0.927269					5.86386
81	4.35232		-6.78477		8.49718	-2.16573								-1.4218		-2.8742						4.97131		5.34915								6.15706	5.71487		-5.92438	2.02978					3.88829			-1.05353					0.391814
82	-1.19922		13.7851		-2.81127	7.54616								6.9519		0.133437						6.48175		-0.32164								11.8279	-5.89833		-2.48613	8.56179					-2.3986			-6.30034					9.13649
83	5.0943		-6.66553		-1.98318	10.6465								-4.08495		-5.72947						3.37474		-3.07091								7.99874	7.16569		-6.91147	-0.984481					-3.23332			-1.05353					2.64423
84	5.62428		-8.1561		1.16358	-2.03986								-6.24462		7.05631						-3.89924		-3.72014								4.01064	-1.84398		2.24394	3.01025					-6.03559			1.70899					11.4088
85	-4.38573		4.53031		-2.8444	10.7459								4.12975		4.53228						3.82523		2.47401								-4.4028	5.23788		1.72059	-0.639994					7.00193			-1.16615					-4.08652
86	-0.86136		13.0895		1.57431	7.33417								-4.54206		-3.61617						8.93291		-1.02386								-5.93312	-5.95795		-3.15523	8.03844					-4.74377			7.24066					7.59955
87	-4.31948		14.5602		8.84167	-2.54997								7.47525		-3.53005						-1.40171		1.92415								-1.54091	1.38228		5.91406	7.41571					-7.22805			-1.16615					6.54621
88	5.07442		2.13877		-2.83777	6.67169								2.22182		-3.25181						9.02566		-0.122897								5.8192	-2.56608		-3.71834	-2.87916					-5.9826			1.68912					12.4489
89	6.26025		-9.46117		-2.91727	-1.06602								3.03004		5.14175						0.20811		-3.84601								2.67244	7.15906		1.35622	3.31499					2.72896			2.56358					-7.20016
90	-4.38573		5.80889		13.7771	-2.03986								-1.26943		1.61076						-7.24474		6.05138								4.85198	-6.05732		-4.12907	-3.02491					9.49946			-3.73656					3.95593
91	-2.84216		3.79496		1.50144	6.29408								14.8221		2.86284						8.5553		5.48827								-6.56247	2.47536			-2.30943					7.52528			8.14825					5.50613
92	-3.65701		4.53694		2.25004	10.9182								4.50736		-0.582036						-3.38251		-0.785373								-1.50778	1.79301			-7.60924					7.37291			-7.32055					7.06294
93	-3.16015		5.68302		1.1967	7.40041								-7.4702		7.38092						-0.156252		-3.81951								16.909	1.42203			2.33452					-7.56591			1.58974					2.89597
94	-2.02732		13.964		2.24342	19.6761								11.0327		-2.8742						1.1687		-3.87913								2.72544	1.37565			-0.401503					-4.75039			0.973642					2.89597
95	-2.5573		4.78868		-1.24121	10.9115								14.3849		13.8732						-7.35736		-1.60022								10.1319	-7.62739			-5.55556					10.1089			1.58974					1.90226
96	-0.298256		4.78205		-5.99778	5.82372								6.45504		1.80288						10.1717		-3.5214								7.79338	0.772799			-2.81291					-2.04087			-1.45102					-5.30548
97	-1.66296		12.8643		9.45777	20.3054								1.48647		-0.177926						5.05081		5.61414								-2.68036	11.9819			2.79825					-6.03559			1.28501					-2.49658
98	4.78293		5.82214		-4.75233	-1.99349								7.82636		3.64456						-9.62965		-0.248767								4.81224	-0.181165			-0.88511					-7.45329			1.84149					-0.383282
99	3.65672		-9.28893		-1.90368	6.20796								-1.22305		-0.0719301						3.37474		-3.66052								9.76093	-0.081794			7.44221					7.00855			-0.960787					1.84926
100	-0.212134		7.61745		-0.247493	-1.17864								6.8194		0.968157						4.81232		5.61414								-6.68834	5.34388			1.83104					3.02045			1.55					1.39878
101	-3.72325		1.90028		13.5254	-5.01438								-1.79941		11.6605						8.75405		5.50152								-2.66711	5.34388			2.02978					8.88998			7.20754					11.4154
102	4.2132		-3.47902		12.1209	8.83799								16.5644		-3.30481						-4.93933		-0.785373								4.87186	-3.02981			-2.91229					9.93007			1.497					0.398439
103	-3.16015		13.9507		-0.307116	6.30071								2.99029		-5.61023						0.254483		-1.42135								16.4917	2.05138			-0.533998					-7.2943			-3.69019					-2.81457
104	-0.444001		17.9189		0.938338	8.85124								-2.00477		2.85621						8.50893		-4.164								2.72544	5.80099			-0.586996					7.10792			-1.94788					-0.277286
105	-3.72325		4.62306		-0.00237706	7.40041								11.0327		4.53228						5.16343		-1.60022								1.60585	2.17062			-2.44855					-5.01538			2.07998					12.2766
106	-2.68317		17.283		-1.26108	9.9642								3.46065		8.98411						-2.99827		-1.09011								15.8623	0.593931			4.24908					-7.22805			1.48375					-2.09909
107	0.397343		4.62968		-6.03753	6.23446								-1.77291		1.33914						5.36879		0.208341								8.51547	11.6241			-3.04478					16.3362			-3.69019					-7.19353
108	-2.76929		4.62968		-2.83115	8.61937								-4.7938		3.16095						1.15545		5.48827								6.73341	1.65389			4.52732					5.71672			7.33341					1.18678
109	-4.31286		-9.67317		11.6903	10.9182								6.7399		-1.09877						-7.39048		-1.26235								9.7808	-1.208			2.3279					-5.19425			8.11513					6.2216
110	-1.35159		-7.01664		-1.3472	-4.63014								-0.799068		1.67701						-1.52095		2.47401								15.4317	5.65524			-0.586996					5.83597			7.04854					2.7436
111	9.44013		17.9256		9.61014	-3.11307								7.83299		7.53991						3.48736		-0.142771								17.4655	11.4519			-0.401503					5.7366			-1.39802					5.86386
112	4.35232		1.19143		-6.61388	-3.10645								-2.15052		12.2634						0.155112		-1.02386								2.97718	8.88813			8.23055					7.6379			0.920644					11.9321
113	-4.31948		13.6195		7.57634	-1.03952								5.44145		0.968157						10.1982		5.74664								6.9984	12.1873			7.38259					-3.15383			8.25425					0.398439
114	4.17345		6.7761		-1.90368	7.63228								3.60639		-5.27236						-2.9254		-5.01859								11.1588	-2.36733			-5.65493					-3.57119			-6.45271					2.207
115	-4.73684		-6.66553		-0.419737	9.30172								-4.33006		1.7565						5.03756		-4.09113								-2.85923	2.44224			-0.88511					3.88829			-1.75576					6.2746
116	-2.93491		18.9193		-1.91693	5.1215								-1.22305		-5.82884						-5.60843		-5.50882								-4.35643	6.51646			8.18418					16.3362			-6.85019					-2.19184
117	-6.19429		-0.868866		10.3852	-5.82922								8.41597		2.86284						5.2363		-3.81951								-2.60087	3.22396			-2.30943					7.00193			-6.45271					2.39912
118	8.90353		7.12059		0.282487	-0.953402								-1.28268		3.59156						-0.010507		3.75259								-1.85227	-0.678022			-0.639994					4.84888			-3.92868					0.802549
119	5.07442		13.1226		-1.9633	-0.774534								-2.07765		3.57831						-1.86544		6.058								4.58037	-3.01656			2.04966					9.93007			3.12006					2.51836
120	-0.0995135		18.2369		-2.70528	-0.290927								-2.01802		-2.51647						8.74742		4.71317								5.43496	6.97357			-0.984481					-3.16045			8.12175					1.04104
121	8.62529		3.4041		-4.75233	-6.20683								-2.07765		-0.0388063																-2.56112	0.772799																-0.721145
122	-3.91537		5.82214		11.5446	-2.53672								3.96413		1.96187																10.1783	0.348815																6.22822
123	8.62529		14.5602		8.64293	-10.0227								-3.34297		0.378553																-0.825432	0.713177																-0.270661
124	-1.85507		3.3511		-2.25479	7.75815								8.87308		12.6675																11.225	1.30278																-1.77448
125	-4.37911		16.9385		0.997961	20.3916								10.8473		2.38585																2.9838	-1.83735																-5.49759
126	-2.73617		2.13877		-1.9633	11.0109								3.03004		-0.542288																-0.825432	-0.598525																12.0448
127	-2.53742		-6.78477		-0.625104	6.51932								-2.01802		5.14175																4.27563	5.11864																6.41372
128	-1.35159		-4.13487		0.931714	7.1023								1.08899		-8.01501																-0.308701	5.23788																3.08809
129	-3.32577		14.2687		11.2266	8.52								5.69319		-7.42541																7.65426	10.8822																11.3955
130	7.04197		4.35144		8.16595	7.75153								6.9519		-3.43068																8.50885	5.19151																6.2746
131	-0.901109		0.356714		-0.545607	6.39345								-1.89878		-5.82884																-0.19608	-2.6787																2.08113
132	-0.490374		-1.45847		-0.532358	10.2954								-2.40888		12.2634																-6.48297	-0.101668																-7.909
133	6.34637		12.8908		-2.49329	7.00955								1.92371		2.04137																4.81886	2.76685																-0.860265
134	-3.92862		0.356714		-2.69865	-6.20021								2.22845		-4.04016																8.16436	-8.27662																-3.03981
135	1.35131		-2.97554		0.580601	-7.84977								1.68522		3.57831																-5.47601	3.68107																1.96851
136	4.2132		16.9319		10.8357	6.23446								-1.9319		-5.08025																3.01693	-2.6257																11.9321
137	0.940573		-4.13487		1.23645	-1.97361								-1.41517		12.8331																15.2992	-2.36733																1.18678
138	5.7634		4.96754		9.28553	-4.39165								-3.28998		2.86284																-5.56213	11.4519																6.89732
139	-2.09356		4.53694		-2.48666	-4.06041								1.4931		11.2697																2.97718	-0.34016																1.04766
140	4.78293		1.87378		-2.41379	-2.67584								13.7555		5.13513																6.34918	2.10438																6.69858
141	-4.80309		-3.66451		11.5379	-5.53111								6.67366		12.0447																-2.26963	-4.89799																-3.02656
142	6.77698		3.4041		-1.28758	5.22087								5.3752		1.49814																7.29652	0.587306																3.93606
143	1.26519		4.78868		-5.71954	6.98306								0.141647		-5.61023																-0.779059	5.29751																7.06957
144	5.0943		2.60251		8.6363	-1.01965								-4.38306		12.8397																-3.97219	-6.05732																-0.860265
145	0.397343		18.2369		0.6336	-2.46385								6.13043		1.60413																7.78675	1.36903																-8.08787
146	-4.38573		4.66943		-1.3472	7.16855								15.3653		4.24741																-3.25672	2.81985																-2.09909
147	-3.08728		-2.97554		10.9152	9.42759								5.30233		-3.29819																4.58037	-5.95795																-5.65659
148	6.16088		-0.0208969		-2.69203	-3.86829								4.46761		8.61312																2.67906	12.1541																6.8907
149	8.77766		-3.65789		1.70681	6.98306								-4.72755		-7.41878																8.52872	-0.711146																12.27
150	-4.31948		2.60251		1.59419	6.29408								-3.55497		7.38754																-4.20406	-8.31637																10.9517
151	-3.18665		4.62968		-6.84575	7.72503								9.72767		-8.11438																9.53569	-6.31569																2.62436
152	-0.907734		4.35807		1.51469	-4.63014								7.11752		-5.86859																-5.46939	6.9537																-1.78111
153	-3.61726		1.45642		9.61014	8.19539								9.24406		-5.27236																-8.78176	-2.89069																-0.721145
154	5.12079		7.71682		-5.71954	-1.596								-1.08393		7.04968																-2.62737	4.54229																12.4754
155	-2.90179		13.9507		12.6443	10.2822								6.0973		1.61076																-2.77311	6.80133																2.01488
156	3.90846		17.8063		11.6903	-0.290927								6.8194		12.6675																-0.712811	0.554183																-0.124917
157	0.172102		-6.45353		0.74622	-10.0227								6.1238		2.39248																2.89768	0.315691																0.391814
158	0.165477		6.51111		-5.77916	9.02348								4.50736		4.24741																1.60585	-7.62739																2.9291
159	4.17345		-6.59928		-1.21471	7.01618								-1.07731		7.28155																4.33525	5.39688																1.85589
160	0.291347		13.0895		-0.426361	-2.54334								-6.23799		4.34016																-3.85957	-5.76583																3.00859
161	6.82336		3.3511		0.282487	-1.15214								-1.26943		7.9109																-0.706186	2.07788																3.00859
162	-3.61063		17.3757		-0.936468	9.02348								-4.38306		13.012																-3.55483	-0.31366																0.941669
163	0.284722		1.19806		12.3925	6.20796								9.84691		13.9593																7.46214	2.8861																-8.0945
164	5.51165		-0.941738		-6.8855	-1.98024								-1.08393		0.0738145																5.22297	-0.360034																2.58461
165	6.33975		-4.7046		10.8357	9.30172								1.91708		12.7337																15.551	5.87386																11.0047
166	0.331096		4.52369		1.69356	-9.90345								-1.06406		1.96187																10.1783	10.9286																10.9517
167	0.0197322		-1.00799		-0.943092	-3.41781								-2.0644		1.33914																5.43496	2.17062																5.32726
168	1.36456		3.25173		0.547478	5.77735								0.61863		8.45413																6.9984	-2.56608																2.62436
169	-2.4778		4.16595		-1.52607	-3.21907								-0.229339		5.1285																5.05735	5.35713																-2.02622
170	5.62428		-3.47902		-2.70528	-9.93657								2.99692		-1.23789																-2.81286	-2.64557																-4.09315
171	-2.09356		-6.6059		6.83437	7.75815								7.11752		4.33353																5.8987	5.92686																6.02286
172	-0.298256		3.79496		-1.69169	-4.38503								-4.54206		-3.25181																-5.46276	5.39025																-5.23923
173	5.57128		-6.67878		8.6363	-1.1389								-4.72755		-1.04577																-2.32263	-8.33624																11.5214
174	-2.93491		1.01919		9.63002	-3.11307								6.1238		2.74359																-2.99835	3.80031																6.40709
175	-2.84216		4.97417		-0.625104	7.67203								-2.68712		0.385178																7.1574	0.613805																6.55946
176	-6.19429		4.19245		-1.69169	9.20235								6.0973		4.73102																3.40116	0.666803																-2.90069
177	-3.29927		1.90691		-2.70528	8.4405								4.58023		1.33914																-6.76121	2.7006																1.90226
178	5.7634		5.3849		-2.81127	10.1629								6.67366		-1.23126																-1.76615	12.5185																-7.909
179	-2.56392		5.67639		-1.97655	-5.82922								-3.43572		6.29446																-2.92548	-5.44122																-3.01994
180	9.99661		4.56343		-2.8709	19.6827								9.72104		-3.69567																-0.434571	-3.02981																1.39878
181																																7.65426	-2.7317
182																																17.4589	2.10438
183																																9.53569	-6.11695
184																																-0.222579	12.1873
185																																-2.95198	-2.98344
186																																7.06465	0.315691
187																																-6.79434	-7.53464
188																																2.56644	-0.181165
189																																4.56712	-2.95694
190																																-3.72045	-2.17522
191																																-3.45546	5.86061
192																																10.4102	-4.97749
193																																3.30179	2.28324
194																																-2.68036	2.72048
195																																7.45551	12.0813
196																																2.12258	5.30413
197																																2.32133	0.262693
198																																6.09081	1.89901
199																																-3.39584	3.3432
200																																7.54163	-7.53464
201																																-2.263	-4.97749
202																																5.05735	6.05935
203																																-8.64264	-0.88339
204																																-5.48264	2.81985
205																																-3.85957	-2.89069
206																																2.12258	2.89272
207																																-2.73336	12.1541
208																																11.5894	12.3264
209																																2.80493	-6.30906
210																																7.79338	2.7271
211																																-6.68834	-0.101668
212																																-2.22988	-3.53329
213																																-2.44187	1.30278
214																																9.7543	-4.6595
215																																6.34918	-3.53329
216																																15.0144	-0.419657
217																																-1.0308	-8.81985
218																																6.3293	5.18489
219																																-2.85923	8.88813
220																																6.21668	-8.44224
221																																7.6675	-5.18948
222																																-3.55483	10.8756
223																																-1.49453	12.3264
224																																5.22297	-3.05631
225																																-4.69429	2.54823
226																																-0.19608	7.6228
227																																8.36973	-2.89732
228																																-0.222579	1.42203
229																																17.4324	-8.48198
230																																7.2369	-1.45312
231																																-3.48858	12.5119
232																																6.33593	11.6241
233																																-3.41571	-0.419657
234																																8.16436	2.50849
235																																-3.97219	-3.75853
236																																2.15571	3.68107
237																																-8.43728	-7.81288
238																																15.551	-8.50186
239																																3.20904	10.8822
240																																-4.06494	11.9819
241																																8.78709	0.0308268
242																																-2.03776	-5.95795
243																																7.6675	-0.214289
244																																4.60024	-2.95694
245																																5.8987	3.06496
246																																6.38893	0.587306
247																																8.10474	1.90563
248																																6.21006	5.89374
249																																-2.56112	-2.7317
250																																-2.01126	-2.12222
251																																-5.93312	-1.20138
252																																7.53501	-2.63233
253																																1.7781	1.37565
254																																-3.26334	0.169947
255																																8.78709	-0.598525
256																																6.38893	5.377
257																																7.79338	11.9554
258																																3.30842	-5.32198
259																																6.15706	11.008
260																																8.16436	4.71453
261																																-4.35643	0.262693
262																																2.89768	0.812548
263																																-0.904929	8.9875
264																																6.39555	2.7006
265																																-1.33554	-5.54722
266																																-6.40348	-7.3889
267																																7.65426	4.77415
268																																-2.66049	-5.07686
269																																5.65358	3.4227
270																																7.13752	-0.141417
271																																11.8345	0.560807
272																																2.35445	-1.208
273																																3.39454	-0.31366
274																																0.181531	2.20375
275																																11.2184	5.65524
276																																-2.4485	1.21666
277																																6.98516	-4.86487
278																																-5.45614	2.22362
279																																7.6675	11.0478
280																																-1.54091	7.78179
281																																3.66615	12.5384
282																																6.09744	4.77415
283																																9.29719	0.666803
284																																-6.68834	2.20375
285																																-2.32263	2.58798
286																																-4.11794	7.78842
287																																-1.33554	-0.353409
288																																7.72713	-1.44649
289																																7.0514	-5.44122
290																																-3.44884	11.5712
291																																-5.48264	11.273
292																																1.83772	5.92686
293																																1.73835	11.2929
294																																-6.79434	6.05935
295																																10.4102	7.48368
296																																7.46214	3.05834
297																																0.857256	12.2403
298																																1.83772	11.3989
299																																2.55982	1.85926
300																																4.92486	7.11269
301																																15.8623	-4.6595
302																																2.35445	3.42933
303																																10.1385	-2.6787
304																																7.1574	2.50849
305																																-8.67577	1.40878
306																																8.19749	12.2336
307																																4.28225	-0.678022
308																																1.1355	6.51646
309																																-4.4028	-9.22396
310																																8.28361	2.21037
311																																8.78046	2.76685
312																																6.21668	0.169947
313																																-8.78176	3.07821
314																																8.11136	-3.76516
315																																4.92486	-0.0950436
316																																2.3677	7.48368
317																																-8.68239	11.5447
318																																7.13752	1.65389
319																																-3.95232	-8.62773
320																																-4.58829	-2.89732
321																																-1.85227	1.89901
322																																15.4251	5.39025
323																																6.50817	1.4154
324																																7.21702	-3.05631
325																																6.67379	3.3432
326																																-1.0308	-8.63435
327																																1.50648	-8.50186
328																																0.227904	12.2535
329																																3.8384	10.9286
330																																6.50817	1.97188
331																																-4.29018	-0.717771
332																																9.7808	2.63436
333																																-2.92548	0.209695
334																																7.64763	0.0308268
335																																-3.41571	-5.89833
336																																-4.11794	5.35051
337																																-2.62074	-4.6595
338																																9.29719	5.70824
339																																6.21006	1.13054
340																																-3.26334	0.812548
341																																-4.59492	-0.34016
342																																-2.99173	6.35747
343																																14.9879	11.5513
344																																-6.52272	6.97357
345																																-4.69429	10.8822
346																																7.0514	3.22396
347																																-1.50116	1.79301
348																																11.1588	1.13054
349																																5.65358	10.9484
350																																-4.20406	4.54229
351																																4.01064	0.209695
352																																1.50648	4.76753
353																																3.02355	11.2929
354																																2.01659	5.88049
355																																2.3147	11.3989
356																																-7.09245	1.42203
357																																4.66649	5.377
358																																-6.4631	2.63436
359																																3.67278	2.59461
360																																7.30314	1.97188
[truncated: 156 more columns]

## Sheet: Fig4
Stable composition points without entropy (Fig.4a)								Stable composition points with added ideal configurational entropy at T=300K (Fig.4b)								No. of metals (MOF)	Color
x_Ce	x_Nd	x_Sm	x_Tb	x_Er	Emix (kJ.mol-1.unit cell-1)			x_Ce	x_Nd	x_Sm	x_Tb	x_Er	Emix (kJ.mol-1.unit cell-1)			2-metal	black
0.166667	0.333333	0.166667	0.166667	0.166667	-11.0573			0.333333	0.166667	0.166667	0.166667	0.166667	-32.1381			3-metal	green
0.333333	0.166667	0.166667	0.166667	0.166667	-8.78176			0.166667	0.166667	0.166667	0.333333	0.166667	-32.5869			4-metal	blue
0.333333	0	0.166667	0.666667	0.166667	-5.47059			0.166667	0.166667	0.333333	0.166667	0.166667	-33.0292			5-metal	red
0.166667	0	0.166667	0.166667	0.5	-9.34912			0.166667	0.166667	0.166667	0.166667	0.333333	-34.1193
0.333333	0.666667	0.5	0	0.5	-2.32358			0.166667	0.333333	0.166667	0.166667	0.166667	-34.4136
0.333333	0.166667	0	0.166667	0.333333	-9.67317			0.333333	0.166667	0	0.166667	0.333333	-29.5718
0.166667	0.333333	0.166667	0	0.333333	-12.1657			0.333333	0.166667	0.333333	0	0.166667	-26.7841
0.166667	0.166667	0.333333	0	0.333333	-11.0198			0.333333	0.166667	0.166667	0	0.333333	-29.9213
0.333333	0	0.333333	0.166667	0.166667	-7.4702			0.333333	0	0.333333	0.166667	0.166667	-27.3688
0.166667	0.166667	0.5	0	0.166667	-7.80309			0.333333	0	0.166667	0.333333	0.166667	-28.013
0.166667	0.5	0	0.166667	0.166667	-9.87795			0.166667	0.166667	0	0.5	0.166667	-28.3226
0	0.166667	0.5	0.166667	0.166667	-8.14591			0.166667	0.166667	0.5	0.166667	0	-24.1024
0.5	0.166667	0.166667	0	0.166667	-6.52439			0.166667	0	0.166667	0.5	0.166667	-26.2889
0.166667	0.166667	0	0.333333	0.333333	-11.5397			0.166667	0.5	0	0.166667	0.166667	-28.4715
0.166667	0	0.166667	0.333333	0.333333	-9.55239			0.166667	0.166667	0.166667	0.5	0	-26.0731
0.5	0.166667	0	0.5	0.333333	-5.63125			0	0.166667	0.333333	0.333333	0.166667	-27.9931
0	0.333333	0.166667	0.166667	0.333333	-12.4688			0	0.333333	0.333333	0.166667	0.166667	-29.2965
0.166667	0.333333	0	0.166667	0.333333	-12.2667			0	0.166667	0.166667	0.166667	0.5	-29.7346
0.166667	0.166667	0.333333	0.333333	0	-8.3988			0.166667	0	0.5	0.166667	0.166667	-24.1526
0.5	0.333333	0.5	0	0.5	-1.96963			0.5	0.166667	0.166667	0	0.166667	-25.118
0.166667	0.333333	0.166667	0.333333	0	-9.86274			0	0.333333	0.166667	0.333333	0.166667	-30.3779
0.333333	0.166667	0.166667	0	0.333333	-10.0227			0.166667	0.333333	0.166667	0.333333	0	-29.7614
0	0.166667	0.166667	0.333333	0.333333	-11.3311			0.333333	0.166667	0.166667	0.333333	0	-26.0085
0.333333	0	0.166667	0.333333	0.166667	-8.11438			0.333333	0.333333	0	0.166667	0.166667	-27.8919
0.166667	0	0.333333	0.833333	0.166667	-3.16351			0.166667	0.333333	0	0.166667	0.333333	-32.1653
0	0.333333	0.5	0	0.166667	-8.92591			0	0.166667	0.5	0.166667	0.166667	-26.7395
0.166667	0.833333	0	0	0.333333	-1.86308			0.166667	0.166667	0.333333	0	0.333333	-30.9184
0.5	0.166667	0.333333	0	0	-3.65218			0.333333	0	0.166667	0.166667	0.333333	-27.7369
0	0.5	0	0.333333	0.166667	-10.393			0.166667	0.5	0.166667	0	0.166667	-25.2238
0	0.666667	0	0.333333	0.333333	-7.29544			0	0.166667	0.166667	0.333333	0.333333	-31.2297
0	0.333333	0	0.166667	0.5	-12.8965			0	0.333333	0.166667	0.166667	0.333333	-32.3674
0.166667	0	0.166667	0	0.666667	-9.10611			0.166667	0.166667	0.5	0	0.166667	-26.3967
0.333333	0.333333	0	0.333333	0	-7.35521			0	0.5	0.166667	0.333333	0	-23.5974
0.166667	0.166667	0	0.166667	0.5	-11.0648			0	0.166667	0.166667	0.666667	0	-21.011
0	0.166667	0.5	0	0.5	-4.47026			0.166667	0.5	0.166667	0.166667	0	-24.6983
0	0.166667	0.666667	0	0.5	-4.8215			0.5	0.166667	0	0.166667	0.166667	-24.2384
0	0.166667	0	0.333333	0.5	-5.76052			0.166667	0.333333	0.166667	0	0.333333	-32.0644
0.166667	0	0.166667	0	0.166667	-1.08204			0.166667	0.333333	0.333333	0	0.166667	-27.9268
0.5	0	0	0.333333	0.166667	-6.64694			0	0.5	0.166667	0.166667	0.166667	-26.408
0	0.333333	0	0.333333	0.333333	-13.1461			0.166667	0	0.166667	0.333333	0.333333	-29.451
0.166667	0.333333	0.5	0	0	-5.61972			0.166667	0	0.333333	0.166667	0.333333	-28.1179
0.666667	0	0.5	0	0.166667	-1.45615			0.333333	0.333333	0.166667	0.166667	0	-26.1857
0.666667	0	0.166667	0	0.166667	-3.76525			0.166667	0	0.166667	0.166667	0.5	-27.9427
0.5	0.333333	0	0.166667	0	-4.51485			0.5	0.166667	0.166667	0.166667	0	-22.9959
0.166667	0	0	0.166667	0.666667	-6.9149			0.166667	0.166667	0	0.166667	0.5	-29.6584
0.166667	0.333333	0	0	0.5	-11.1293			0.166667	0.166667	0.166667	0	0.5	-27.9277
0.333333	0.5	0.166667	0	0	-3.89378			0.166667	0.166667	0.333333	0.333333	0	-28.2975
0	0.666667	0	0.166667	0.166667	-8.28463			0.166667	0.333333	0	0.333333	0.166667	-30.4805
0.166667	0.166667	0	0	0.666667	-10.5568			0.5	0	0.166667	0.166667	0.166667	-24.5433
0.333333	0	0.5	0.166667	0	-4.80998			0	0.166667	0.166667	0.5	0.166667	-28.1471
0.333333	0	0.333333	0	0.333333	-7.3398			0.166667	0	0.333333	0.333333	0.166667	-26.559
0.333333	0.333333	0.333333	0	0	-5.39773			0.333333	0.166667	0.333333	0.166667	0	-25.6757
0.333333	0	0	0.333333	0.333333	-8.83354			0.166667	0.333333	0.333333	0.166667	0	-26.8317
0	0.666667	0.333333	0	0.5	-3.99314			0.166667	0.166667	0	0.333333	0.333333	-31.4383
0	0	0.166667	0.5	0.333333	-6.70208			0.333333	0.166667	0	0.333333	0.166667	-28.0063
0.166667	0.5	0	0	0.333333	-10.6949			0.333333	0.333333	0.166667	0	0.166667	-26.8701
0	0	0.5	0.5	0.5	-4.48204			0	0.166667	0.333333	0.166667	0.333333	-29.6647
0.166667	0.333333	0	0.5	0	-9.27472			0	0.5	0	0.333333	0.166667	-25.5289
0	0.5	0.333333	0.166667	0	-6.80375			0.166667	0.5	0	0.333333	0	-22.3817
0	0.166667	0.166667	0.666667	0	-8.02774			0.666667	0	0	0.166667	0.166667	-17.4656
0	0	0.166667	0.666667	0.5	-5.90795			0.5	0	0.333333	0.166667	0	-19.7305
0	0.5	0.166667	0	0.333333	-10.9898			0.666667	0.166667	0.166667	0	0	-15.0885
0.5	0	0	0.166667	0.333333	-7.0399			0.5	0	0.333333	0	0.166667	-18.9376
0	0.5	0	0.166667	0.333333	-11.7466			0.666667	0.166667	0	0	0.166667	-16.2184
0	0.333333	0.166667	0.166667	0	-4.10721			0.666667	0	0.166667	0.166667	0	-15.9713
0	0.333333	0.166667	0.666667	0	-9.88253			0	0	0.166667	0.666667	0.166667	-17.6958
0.166667	0	0	0.5	0.333333	-6.51321			0	0.333333	0.5	0.166667	0	-22.006
0	0.166667	0.833333	0	0.166667	-2.55597			0	0.166667	0.666667	0	0.166667	-17.696
0	0.333333	0.333333	0.333333	0	-8.77303			0.166667	0	0	0.166667	0.666667	-19.8982
0	0	0.166667	0.166667	0.333333	-3.14585			0	0.166667	0.333333	0.5	0	-21.8039
0.166667	0	0.166667	0.666667	0	-6.07682			0.166667	0.666667	0.166667	0	0	-16.5557
0.333333	0.166667	0.5	0	0	-4.07292			0	0.166667	0	0.333333	0.5	-23.569
0.166667	0.166667	0	0.666667	0	-8.03761			0.166667	0.166667	0	0	0.666667	-23.5401
0.333333	0.5	0	0.166667	0	-4.86258			0.5	0.166667	0	0.333333	0	-20.5004
0.166667	0	0.5	0	0.333333	-7.4028			0.166667	0	0.666667	0.166667	0	-15.5376
0.5	0	0.333333	0.166667	0	-4.59462			0.333333	0	0	0.5	0.166667	-22.2117
0.333333	0	0.166667	0	0.666667	-7.75791			0.166667	0	0	0.666667	0.166667	-17.8051
0.833333	0.166667	0.166667	0	0	-0.737167			0	0.166667	0.166667	0	0.666667	-24.0602
0	0.333333	0.5	0.166667	0	-6.87014			0	0.333333	0	0.166667	0.5	-28.0323
0	0	0.333333	0.333333	0.333333	-9.42989			0.333333	0.166667	0	0.5	0	-21.9429
0.166667	0.5	0.333333	0	0	-5.3016			0	0	0.166667	0.166667	0.666667	-20.6236
0	0.166667	0.5	0	0.333333	-9.64521			0.166667	0.666667	0	0	0.166667	-18.2155
0.166667	0.166667	0.666667	0	0	-3.97029			0.5	0	0	0.166667	0.333333	-22.1758
0	0.5	0.166667	0.333333	0	-8.46153			0	0.166667	0	0.5	0.333333	-23.4543
0	0.833333	0	0	0.166667	-4.83803			0.5	0.333333	0	0.166667	0	-19.6507
0	0	0	0.666667	0.166667	-3.92789			0	0.166667	0.5	0.333333	0	-20.6033
0	0	0.333333	0	0.166667	-9.79846			0.333333	0	0.333333	0.333333	0	-21.4248
0	0	0.666667	0	0.333333	-5.82286			0.166667	0.166667	0.666667	0	0	-16.9536
0	0.166667	0.333333	0	0	-2.05195			0	0.666667	0.166667	0	0.166667	-19.2524
0	0.166667	0	0	0.5	-12.627			0	0.333333	0.5	0	0.166667	-24.0618
0	0.166667	0	0	0.5	-8.31985			0.333333	0.166667	0	0	0.5	-23.4001
0	0	0	0.5	0.333333	-4.85083			0	0	0.666667	0.166667	0.166667	-17.3002
0.833333	0	0	0	0.333333	-1.94007			0.166667	0.333333	0.5	0	0	-20.7556
								0.5	0.333333	0	0	0.166667	-20.1563
								0.166667	0	0.5	0	0.333333	-22.5387
								0.333333	0.5	0.166667	0	0	-19.0296
								0.333333	0	0.166667	0	0.5	-21.8036
								0	0.5	0.166667	0	0.333333	-26.1256
								0	0	0.333333	0.166667	0.5	-24.6275
								0.166667	0.5	0.333333	0	0	-20.4375
								0	0.5	0.333333	0	0.166667	-22.4518
								0.666667	0	0.166667	0	0.166667	-16.7485
								0	0	0.166667	0.333333	0.5	-22.1713
								0.666667	0.166667	0	0.166667	0	-15.9778
								0.333333	0.333333	0	0.333333	0	-23.7962
								0	0.333333	0	0.333333	0.333333	-29.5871
								0	0.5	0.333333	0.166667	0	-21.9396
								0.166667	0	0.333333	0.5	0	-20.3101
								0.5	0.166667	0.333333	0	0	-18.788
								0.5	0.166667	0	0	0.333333	-21.2532
								0	0	0.5	0.333333	0.166667	-21.0973
								0.166667	0	0	0.333333	0.5	-21.8234
								0.333333	0.333333	0	0	0.333333	-25.0988
								0.166667	0	0.166667	0	0.666667	-22.0894
								0.166667	0.666667	0	0.166667	0	-17.6967
								0.333333	0	0.5	0.166667	0	-19.9459
								0.166667	0	0.166667	0.666667	0	-19.0601
								0	0	0.166667	0.5	0.333333	-21.8379
								0	0	0.333333	0.333333	0.333333	-25.8708
								0.333333	0	0.166667	0.5	0	-20.1875
								0.333333	0	0	0.333333	0.333333	-25.2745
								0	0	0.5	0.166667	0.333333	-22.7225
								0.5	0	0.166667	0.333333	0	-18.8112
								0	0	0.333333	0.5	0.166667	-22.7617
								0	0.166667	0.5	0	0.333333	-24.7811
								0.5	0.333333	0.166667	0	0	-17.7147
								0.5	0	0.166667	0	0.333333	-20.3325
								0	0.333333	0.166667	0	0.5	-25.9903
								0.333333	0.166667	0.5	0	0	-19.2088
								0.166667	0.333333	0	0	0.5	-26.2652
								0.166667	0.333333	0	0.5	0	-24.4106
								0	0.333333	0	0.5	0.166667	-26.5707
								0.166667	0.166667	0	0.666667	0	-21.0209
								0.333333	0.5	0	0	0.166667	-20.6895
								0	0.666667	0	0.166667	0.166667	-21.2679
								0	0.333333	0.333333	0.333333	0	-25.214
								0.333333	0	0.5	0	0.166667	-18.623
								0	0.166667	0	0.166667	0.666667	-21.8093
								0.166667	0	0.666667	0	0.166667	-16.3611
								0.333333	0	0	0.166667	0.5	-23.2693
								0.166667	0	0.5	0.333333	0	-19.7786
								0	0.5	0	0.166667	0.333333	-26.8824
								0.333333	0.5	0	0.166667	0	-19.9984
								0.166667	0	0	0.5	0.333333	-21.6491
								0.166667	0.5	0	0	0.333333	-25.8308
								0	0.166667	0.666667	0.166667	0	-16.7995
								0.166667	0	0.333333	0	0.5	-22.5026
								0	0.333333	0.333333	0	0.333333	-26.616
								0	0.666667	0.166667	0.166667	0	-18.3626
								0.333333	0.333333	0.333333	0	0	-21.8387
								0.333333	0	0.333333	0	0.333333	-23.7808
								0	0.333333	0.166667	0.5	0	-23.99
								0	0.166667	0	0.666667	0.166667	-19.3651
								0.5	0	0	0.333333	0.166667	-21.7828
								0	0.166667	0	0.833333	0	-11.4067
								0	0.166667	0	0	0.833333	-12.4771
								0	0.666667	0.333333	0	0	-13.5187
								0	0	0.333333	0	0.666667	-19.324
								0	0.5	0.5	0	0	-14.8433
								0.166667	0	0	0	0.833333	-10.5262
								0.166667	0	0	0.833333	0	-9.90625
								0	0.166667	0.833333	0	0	-9.29871
								0.5	0	0	0	0.5	-15.3018
								0	0	0.5	0.5	0	-14.8551
								0.5	0	0	0.5	0	-16.0043
								0	0	0.833333	0	0.166667	-9.05741
								0	0	0	0.333333	0.666667	-15.2861
								0.666667	0	0.333333	0	0	-10.9817
								0.666667	0.333333	0	0	0	-10.4581
								0	0.333333	0	0	0.666667	-22.1525
								0	0.833333	0.166667	0	0	-8.79469
								0	0.333333	0	0.666667	0	-19.4081
								0	0	0.166667	0.833333	0	-9.59164
								0.333333	0.666667	0	0	0	-11.8491
								0	0	0.5	0	0.5	-17.4385
								0	0.666667	0	0.333333	0	-16.821
								0	0.666667	0	0	0.333333	-17.8454
								0.833333	0	0	0	0.166667	-8.68281
								0.833333	0	0	0.166667	0	-7.17026
								0	0	0.166667	0	0.833333	-11.3908
								0	0	0	0.666667	0.333333	-13.4535
								0	0	0.833333	0.166667	0	-8.1411
								0.333333	0	0.666667	0	0	-10.9156
								0	0	0.666667	0.333333	0	-12.5088
								0.666667	0	0	0	0.333333	-13.056
								0.666667	0	0	0.333333	0	-12.4755
								0	0	0	0.833333	0.166667	-8.64798
								0.5	0.5	0	0	0	-11.4943
								0.166667	0	0.833333	0	0	-7.82477
								0.166667	0.833333	0	0	0	-8.60582
								0	0.833333	0	0.166667	0	-10.8499
								0	0.833333	0	0	0.166667	-11.5808
								0	0.333333	0.666667	0	0	-14.3471
								0.833333	0.166667	0	0	0	-7.4799
								0.333333	0	0	0.666667	0	-14.9962
								0	0	0.333333	0.666667	0	-15.4335
								0.833333	0	0.166667	0	0	-6.57245
								0.5	0	0.5	0	0	-12.3427
								0.333333	0	0	0	0.666667	-17.2835
								0	0	0	0.166667	0.833333	-9.88859
								0	0	0.666667	0	0.333333	-15.3484
								0	0	0	0.5	0.5	-15.2239

## Sheet: Fig5
(Fig. 5a)
Total metal species in MOF	No. of configurations lying on the convex hull	Configurations with Equal/ near equal ratios	Configurations with unequal ratios
2	29	5 (3:3)	24
3	42	7 (2:2:2)	35
4	19	13 (2:2:1:1)	6
5	2	2 (2:1:1:1:1)	-
(Fig. 5b)
Total metal species in MOF	No. of configurations lying on the convex hull	Configurations with Equal/ near equal ratios	Configurations with unequal ratios
2	48	8 (3:3)	40
3	99	10 (2:2:2)	89
4	50	30 (2:2:1:1)	20 (3:1:1:1)
5	5	5 (2:1:1:1:1)	-

## Sheet: Fig6
	MOF composition	total_metals	Ehull (kJ.mol-1.unitmetal-1)	Ehull (kJ.mol-1.unit cell-1)
0	Ce2 Nd2 Tb1 Sm1	4	2.58342	15.5005
1	Ce2 Nd2 Tb1 Sm1	4	0.546203	3.27722
2	Ce2 Nd2 Tb1 Sm1	4	1.12921	6.77527
3	Ce2 Nd2 Tb1 Sm1	4	2.01587	12.0952
4	Ce2 Nd2 Tb1 Sm1	4	0.687538	4.12523
5	Ce2 Nd2 Tb1 Sm1	4	2.23781	13.4269
6	Ce2 Nd2 Tb1 Sm1	4	0.301074	1.80644
7	Ce2 Nd2 Tb1 Sm1	4	2.06004	12.3602
8	Ce2 Nd2 Tb1 Sm1	4	0.490993	2.94596
9	Ce2 Nd2 Tb1 Sm1	4	2.05673	12.3404
10	Ce2 Nd2 Tb1 Sm1	4	1.71001	10.2601
11	Ce2 Nd2 Tb1 Sm1	4	0.44793	2.68758
12	Ce2 Nd2 Tb1 Sm1	4	0.550619	3.30372
13	Ce2 Nd2 Tb1 Sm1	4	0.609141	3.65485
14	Ce2 Nd2 Tb1 Sm1	4	1.3114	7.86841
15	Ce2 Nd2 Tb1 Sm1	4	1.15571	6.93427
16	Ce2 Nd2 Tb1 Sm1	4	2.56907	15.4144
17	Ce2 Nd2 Tb1 Sm1	4	0.382784	2.2967
18	Ce2 Nd2 Tb1 Sm1	4	0.370637	2.22382
19	Ce2 Nd2 Tb1 Sm1	4	0.369533	2.2172
20	Ce2 Nd2 Tb1 Sm1	4	2.05673	12.3404
21	Ce2 Nd2 Tb1 Sm1	4	1.01879	6.11276
22	Ce2 Nd2 Tb1 Sm1	4	2.06004	12.3602
23	Ce2 Nd2 Tb1 Sm1	4	0.638954	3.83372
24	Ce2 Nd2 Tb1 Sm1	4	1.10602	6.63614
25	Ce2 Nd2 Tb1 Sm1	4	2.02912	12.1747
26	Ce2 Nd2 Tb1 Sm1	4	1.01879	6.11276
27	Ce2 Nd2 Tb1 Sm1	4	2.18591	13.1155
28	Ce2 Nd2 Tb1 Sm1	4	2.44761	14.6856
29	Ce2 Nd2 Tb1 Sm1	4	2.67396	16.0438
30	Ce2 Nd2 Tb1 Sm1	4	1.06406	6.38439
31	Ce2 Nd2 Tb1 Sm1	4	1.2573	7.54378
32	Ce2 Nd2 Tb1 Sm1	4	0.55614	3.33684
33	Ce2 Nd2 Tb1 Sm1	4	0.407076	2.44245
34	Ce2 Nd2 Tb1 Sm1	4	2.01587	12.0952
35	Ce2 Nd2 Tb1 Sm1	4	1.02763	6.16576
36	Ce2 Nd2 Tb1 Sm1	4	0.831082	4.98649
37	Ce2 Nd2 Tb1 Sm1	4	0.0537369	0.322421
38	Ce2 Nd2 Tb1 Sm1	4	2.14396	12.8637
39	Ce2 Nd2 Tb1 Sm1	4	1.75307	10.5184
40	Ce2 Nd2 Tb1 Sm1	4	1.2838	7.70278
41	Ce2 Nd2 Tb1 Sm1	4	0.446826	2.68096
42	Ce2 Nd2 Tb1 Sm1	4	0.594787	3.56872
43	Ce2 Nd2 Tb1 Sm1	4	0.791331	4.74799
44	Ce2 Nd2 Tb1 Sm1	4	0.380575	2.28345
45	Ce2 Nd2 Tb1 Sm1	4	2.23008	13.3805
46	Ce2 Nd2 Tb1 Sm1	4	0.762623	4.57574
47	Ce2 Nd2 Tb1 Sm1	4	0.0526327	0.315796
48	Ce2 Nd2 Tb1 Sm1	4	2.19585	13.1751
49	Ce2 Nd2 Tb1 Sm1	4	2.4465	14.679
50	Ce2 Nd2 Tb1 Sm1	4	1.2838	7.70278
51	Ce2 Nd2 Tb1 Sm1	4	0.832186	4.99312
52	Ce2 Nd2 Tb1 Sm1	4	2.76672	16.6003
53	Ce2 Nd2 Tb1 Sm1	4	1.10713	6.64277
54	Ce2 Nd2 Tb1 Sm1	4	1.01879	6.11276
55	Ce2 Nd2 Tb1 Sm1	4	0.645579	3.87347
56	Ce2 Nd2 Tb1 Sm1	4	1.13804	6.82827
57	Ce2 Nd2 Tb1 Sm1	4	1.95293	11.7176
58	Ce2 Nd2 Tb1 Sm1	4	1.23521	7.41128
59	Ce2 Nd2 Tb1 Sm1	4	0.950334	5.702
60	Ce2 Nd2 Tb1 Sm1	4	0.609141	3.65485
61	Ce2 Nd2 Tb1 Sm1	4	1.08394	6.50364
62	Ce2 Nd2 Tb1 Sm1	4	0.61687	3.70122
63	Ce2 Nd2 Tb1 Sm1	4	2.18591	13.1155
64	Ce2 Nd2 Tb1 Sm1	4	2.0225	12.135
65	Ce2 Nd2 Tb1 Sm1	4	0.407076	2.44245
66	Ce2 Nd2 Tb1 Sm1	4	0.687538	4.12523
67	Ce2 Nd2 Tb1 Sm1	4	1.233	7.39803
68	Ce2 Nd2 Tb1 Sm1	4	1.02983	6.17901
69	Ce2 Nd2 Tb1 Sm1	4	0.56939	3.41634
70	Ce2 Nd2 Tb1 Sm1	4	0.653308	3.91985
71	Ce2 Nd2 Tb1 Sm1	4	2.12629	12.7577
72	Ce2 Nd2 Tb1 Sm1	4	2.27425	13.6455
73	Ce2 Nd2 Tb1 Sm1	4	0.6776	4.0656
74	Ce2 Nd2 Tb1 Sm1	4	0.595891	3.57535
75	Ce2 Nd2 Tb1 Sm1	4	1.10271	6.61627
76	Ce2 Nd2 Tb1 Sm1	4	2.19585	13.1751
77	Ce2 Nd2 Tb1 Sm1	4	1.01879	6.11276
78	Ce2 Nd2 Tb1 Sm1	4	0.90175	5.4105
79	Ce2 Nd2 Tb1 Sm1	4	0.823353	4.94012
80	Ce2 Nd2 Tb1 Sm1	4	1.82595	10.9557
81	Ce2 Nd2 Tb1 Sm1	4	0.900645	5.40387
82	Ce2 Nd2 Tb1 Sm1	4	1.94962	11.6977
83	Ce2 Nd2 Tb1 Sm1	4	2.03795	12.2277
84	Ce2 Nd2 Tb1 Sm1	4	0.369533	2.2172
85	Ce2 Nd2 Tb1 Sm1	4	0.956959	5.74175
86	Ce2 Nd2 Tb1 Sm1	4	0.380575	2.28345
87	Ce2 Nd2 Tb1 Sm1	4	1.94631	11.6778
88	Ce2 Nd2 Tb1 Sm1	4	2.14396	12.8637
89	Ce2 Nd2 Tb1 Sm1	4	0.369533	2.2172
90	Ce2 Nd2 Tb1 Sm1	4	0.626808	3.76085
91	Ce2 Nd2 Tb1 Sm1	4	0.490993	2.94596
92	Ce2 Nd2 Tb1 Sm1	4	0.573807	3.44284
93	Ce2 Nd2 Tb1 Sm1	4	0.762623	4.57574
94	Ce2 Nd2 Tb1 Sm1	4	0.674288	4.04573
95	Ce2 Nd2 Tb1 Sm1	4	1.05081	6.30489
96	Ce2 Nd2 Tb1 Sm1	4	0.823353	4.94012
97	Ce2 Nd2 Tb1 Sm1	4	1.89772	11.3863
98	Ce2 Nd2 Tb1 Sm1	4	1.71001	10.2601
99	Ce2 Nd2 Tb1 Sm1	4	1.06517	6.39101
100	Ce2 Nd2 Tb1 Sm1	4	0.479952	2.87971
101	Ce2 Nd2 Tb1 Sm1	4	1.80276	10.8166
102	Ce2 Nd2 Tb1 Sm1	4	0.573807	3.44284
103	Ce2 Nd2 Tb1 Sm1	4	1.02652	6.15913
104	Ce2 Nd2 Tb1 Sm1	4	0.479952	2.87971
105	Ce2 Nd2 Tb1 Sm1	4	0.653308	3.91985
106	Ce2 Nd2 Tb1 Sm1	4	1.16675	7.00052
107	Ce2 Nd2 Tb1 Sm1	4	0.638954	3.83372
108	Ce2 Nd2 Tb1 Sm1	4	0.381679	2.29008
109	Ce2 Nd2 Tb1 Sm1	4	0.875249	5.2515
110	Ce2 Nd2 Tb1 Sm1	4	2.67396	16.0438
111	Ce2 Nd2 Tb1 Sm1	4	1.82595	10.9557
112	Ce2 Nd2 Tb1 Sm1	4	0.380575	2.28345
113	Ce2 Nd2 Tb1 Sm1	4	1.79614	10.7768
114	Ce2 Nd2 Tb1 Sm1	4	0.311012	1.86607
115	Ce2 Nd2 Tb1 Sm1	4	0.611349	3.6681
116	Ce2 Nd2 Tb1 Sm1	4	0.0680913	0.408548
117	Ce2 Nd2 Tb1 Sm1	4	2.58452	15.5071
118	Ce2 Nd2 Tb1 Sm1	4	1.94631	11.6778
119	Ce2 Nd2 Tb1 Sm1	4	1.08394	6.50364
120	Ce2 Nd2 Tb1 Sm1	4	2.53815	15.2289
121	Ce2 Nd2 Tb1 Sm1	4	0.44793	2.68758
122	Ce2 Nd2 Tb1 Sm1	4	2.53815	15.2289
123	Ce2 Nd2 Tb1 Sm1	4	0.791331	4.74799
124	Ce2 Nd2 Tb1 Sm1	4	0.370637	2.22382
125	Ce2 Nd2 Tb1 Sm1	4	0.644475	3.86685
126	Ce2 Nd2 Tb1 Sm1	4	0.6776	4.0656
127	Ce2 Nd2 Tb1 Sm1	4	0.875249	5.2515
128	Ce2 Nd2 Tb1 Sm1	4	0.546203	3.27722
129	Ce2 Nd2 Tb1 Sm1	4	2.27425	13.6455
130	Ce2 Nd2 Tb1 Sm1	4	0.950334	5.702
131	Ce2 Nd2 Tb1 Sm1	4	1.01879	6.11276
132	Ce2 Nd2 Tb1 Sm1	4	2.15831	12.9499
133	Ce2 Nd2 Tb1 Sm1	4	0.445722	2.67433
134	Ce2 Nd2 Tb1 Sm1	4	1.32576	7.95454
135	Ce2 Nd2 Tb1 Sm1	4	1.80276	10.8166
136	Ce2 Nd2 Tb1 Sm1	4	1.2573	7.54378
137	Ce2 Nd2 Tb1 Sm1	4	2.06114	12.3669
138	Ce2 Nd2 Tb1 Sm1	4	0.751581	4.50948
139	Ce2 Nd2 Tb1 Sm1	4	1.89772	11.3863
140	Ce2 Nd2 Tb1 Sm1	4	0.29997	1.79982
141	Ce2 Nd2 Tb1 Sm1	4	2.23008	13.3805
142	Ce2 Nd2 Tb1 Sm1	4	1.3114	7.86841
143	Ce2 Nd2 Tb1 Sm1	4	1.94962	11.6977
144	Ce2 Nd2 Tb1 Sm1	4	1.16675	7.00052
145	Ce2 Nd2 Tb1 Sm1	4	0.369533	2.2172
146	Ce2 Nd2 Tb1 Sm1	4	0.585953	3.51572
147	Ce2 Nd2 Tb1 Sm1	4	2.12739	12.7644
148	Ce2 Nd2 Tb1 Sm1	4	2.56355	15.3813
149	Ce2 Nd2 Tb1 Sm1	4	0.380575	2.28345
150	Ce2 Nd2 Tb1 Sm1	4	0.56939	3.41634
151	Ce2 Nd2 Tb1 Sm1	4	0.949229	5.69538
152	Ce2 Nd2 Tb1 Sm1	4	0.497619	2.98571
153	Ce2 Nd2 Tb1 Sm1	4	1.95404	11.7242
154	Ce2 Nd2 Tb1 Sm1	4	0.61687	3.70122
155	Ce2 Nd2 Tb1 Sm1	4	1.75197	10.5118
156	Ce2 Nd2 Tb1 Sm1	4	1.12921	6.77527
157	Ce2 Nd2 Tb1 Sm1	4	1.12811	6.76864
158	Ce2 Nd2 Tb1 Sm1	4	1.79614	10.7768
159	Ce2 Nd2 Tb1 Sm1	4	1.14909	6.89452
160	Ce2 Nd2 Tb1 Sm1	4	2.23781	13.4269
161	Ce2 Nd2 Tb1 Sm1	4	0.498723	2.99234
162	Ce2 Nd2 Tb1 Sm1	4	1.14798	6.88789
163	Ce2 Nd2 Tb1 Sm1	4	2.01918	12.1151
164	Ce2 Nd2 Tb1 Sm1	4	2.15721	12.9432
165	Ce2 Nd2 Tb1 Sm1	4	1.15571	6.93427
166	Ce2 Nd2 Tb1 Sm1	4	1.10382	6.62289
167	Ce2 Nd2 Tb1 Sm1	4	1.32796	7.96779
168	Ce2 Nd2 Tb1 Sm1	4	0.687538	4.12523
169	Ce2 Nd2 Tb1 Sm1	4	2.03795	12.2277
170	Ce2 Nd2 Tb1 Sm1	4	0.751581	4.50948
171	Ce2 Nd2 Tb1 Sm1	4	1.05081	6.30489
172	Ce2 Nd2 Tb1 Sm1	4	2.02912	12.1747
173	Ce2 Nd2 Tb1 Sm1	4	0.611349	3.6681
174	Ce2 Nd2 Tb1 Sm1	4	0.626808	3.76085
175	Ce2 Nd2 Tb1 Sm1	4	0.0680913	0.408548
176	Ce2 Nd2 Tb1 Sm1	4	0.550619	3.30372
177	Ce2 Nd2 Tb1 Sm1	4	2.06114	12.3669
178	Ce2 Nd2 Tb1 Sm1	4	0.673184	4.0391
179	Ce2 Nd2 Tb1 Sm1	4	2.76672	16.6003
180	Tb1 Sm3 Er2	3	0.484736	2.90842
181	Tb1 Sm3 Er2	3	0.410756	2.46454
182	Tb1 Sm3 Er2	3	0.36438	2.18628
183	Tb1 Sm3 Er2	3	1.25877	7.55261
184	Tb1 Sm3 Er2	3	2.05268	12.3161
185	Tb1 Sm3 Er2	3	0.47259	2.83554
186	Tb1 Sm3 Er2	3	1.7954	10.7724
187	Tb1 Sm3 Er2	3	1.89588	11.3753
188	Tb1 Sm3 Er2	3	0.024292	0.145752
189	Tb1 Sm3 Er2	3	2.18297	13.0978
190	Tb1 Sm3 Er2	3	0.0066251	0.0397506
191	Tb1 Sm3 Er2	3	2.09684	12.5811
192	Tb1 Sm3 Er2	3	1.3979	8.38738
193	Tb1 Sm3 Er2	3	1.51273	9.07639
194	Tb1 Sm3 Er2	3	0.683489	4.10094
195	Tb1 Sm3 Er2	3	2.04274	12.2564
196	Tb1 Sm3 Er2	3	1.38244	8.29462
197	Tb1 Sm3 Er2	3	2.75494	16.5296
198	Tb1 Sm3 Er2	3	1.23337	7.40024
199	Tb1 Sm3 Er2	3	3.05969	18.3581
200	Tb1 Sm3 Er2	3	1.51273	9.07639
201	Tb1 Sm3 Er2	3	1.91465	11.4879
202	Tb1 Sm3 Er2	3	1.7954	10.7724
203	Tb1 Sm3 Er2	3	3.59853	21.5912
204	Tb1 Sm3 Er2	3	0.41186	2.47116
205	Tb1 Sm3 Er2	3	3.05969	18.3581
206	Tb1 Sm3 Er2	3	2.16309	12.9786
207	Tb1 Sm3 Er2	3	3.60957	21.6574
208	Tb1 Sm3 Er2	3	2.1642	12.9852
209	Tb1 Sm3 Er2	3	1.89699	11.3819
210	Tb1 Sm3 Er2	3	2.99786	17.9871
211	Tb1 Sm3 Er2	3	1.78878	10.7327
212	Tb1 Sm3 Er2	3	1.38133	8.288
213	Tb1 Sm3 Er2	3	1.7413	10.4478
214	Tb1 Sm3 Er2	3	1.23227	7.39361
215	Tb1 Sm3 Er2	3	0.833658	5.00195
216	Tb1 Sm3 Er2	3	2.12776	12.7666
217	Tb1 Sm3 Er2	3	3.60957	21.6574
218	Tb1 Sm3 Er2	3	2.12776	12.7666
219	Tb1 Sm3 Er2	3	1.78767	10.726
220	Tb1 Sm3 Er2	3	1.3979	8.38738
221	Tb1 Sm3 Er2	3	2.99786	17.9871
222	Tb1 Sm3 Er2	3	0.363276	2.17966
223	Tb1 Sm3 Er2	3	0.682385	4.09431
224	Tb1 Sm3 Er2	3	1.91465	11.4879
225	Tb1 Sm3 Er2	3	2.75494	16.5296
226	Tb1 Sm3 Er2	3	1.89367	11.362
227	Tb1 Sm3 Er2	3	1.26098	7.56586
228	Tb1 Sm3 Er2	3	0.410756	2.46454
229	Tb1 Sm3 Er2	3	2.09574	12.5744
230	Tb1 Sm3 Er2	3	2.04274	12.2564
231	Tb1 Sm3 Er2	3	0.410756	2.46454
232	Tb1 Sm3 Er2	3	0.833658	5.00195
233	Tb1 Sm3 Er2	3	2.18297	13.0978
234	Tb1 Sm3 Er2	3	1.89478	11.3687
235	Tb1 Sm3 Er2	3	2.05378	12.3227
236	Tb1 Sm3 Er2	3	2.72292	16.3375
237	Tb1 Sm3 Er2	3	2.70856	16.2514
238	Tb1 Sm3 Er2	3	3.59853	21.5912
239	Tb1 Sm3 Er2	3	1.73026	10.3815
240	Er2 Ce2 Nd1 Tb1	4	2.8256	16.9536
241	Er2 Ce2 Nd1 Tb1	4	1.89367	11.362
242	Er2 Ce2 Nd1 Tb1	4	1.92459	11.5475
243	Er2 Ce2 Nd1 Tb1	4	0.497987	2.98792
244	Er2 Ce2 Nd1 Tb1	4	0.429527	2.57716
245	Er2 Ce2 Nd1 Tb1	4	3.93862	23.6317
246	Er2 Ce2 Nd1 Tb1	4	2.43252	14.5951
247	Er2 Ce2 Nd1 Tb1	4	1.8484	11.0904
248	Er2 Ce2 Nd1 Tb1	4	1.68057	10.0834
249	Er2 Ce2 Nd1 Tb1	4	2.72844	16.3706
250	Er2 Ce2 Nd1 Tb1	4	2.76487	16.5892
251	Er2 Ce2 Nd1 Tb1	4	2.58821	15.5292
252	Er2 Ce2 Nd1 Tb1	4	2.51533	15.092
253	Er2 Ce2 Nd1 Tb1	4	3.96181	23.7709
254	Er2 Ce2 Nd1 Tb1	4	2.51643	15.0986
255	Er2 Ce2 Nd1 Tb1	4	2.57164	15.4299
256	Er2 Ce2 Nd1 Tb1	4	0.536633	3.2198
257	Er2 Ce2 Nd1 Tb1	4	3.76085	22.5651
258	Er2 Ce2 Nd1 Tb1	4	1.70155	10.2093
259	Er2 Ce2 Nd1 Tb1	4	2.38393	14.3036
260	Er2 Ce2 Nd1 Tb1	4	1.67946	10.0768
261	Er2 Ce2 Nd1 Tb1	4	4.57905	27.4743
262	Er2 Ce2 Nd1 Tb1	4	2.31547	13.8928
263	Er2 Ce2 Nd1 Tb1	4	0.463757	2.78254
264	Er2 Ce2 Nd1 Tb1	4	1.89367	11.362
265	Er2 Ce2 Nd1 Tb1	4	0.828137	4.96882
266	Er2 Ce2 Nd1 Tb1	4	2.0063	12.0378
267	Er2 Ce2 Nd1 Tb1	4	2.43362	14.6017
268	Er2 Ce2 Nd1 Tb1	4	2.69752	16.1851
269	Er2 Ce2 Nd1 Tb1	4	0.252858	1.51715
270	Er2 Ce2 Nd1 Tb1	4	1.61211	9.67264
271	Er2 Ce2 Nd1 Tb1	4	2.35191	14.1115
272	Er2 Ce2 Nd1 Tb1	4	1.91355	11.4813
273	Er2 Ce2 Nd1 Tb1	4	2.40491	14.4295
274	Er2 Ce2 Nd1 Tb1	4	2.31768	13.9061
275	Er2 Ce2 Nd1 Tb1	4	2.0063	12.0378
276	Er2 Ce2 Nd1 Tb1	4	2.50981	15.0589
277	Er2 Ce2 Nd1 Tb1	4	3.85912	23.1547
278	Er2 Ce2 Nd1 Tb1	4	1.37912	8.27475
279	Er2 Ce2 Nd1 Tb1	4	0.791699	4.7502
280	Er2 Ce2 Nd1 Tb1	4	2.44024	14.6415
281	Er2 Ce2 Nd1 Tb1	4	2.7991	16.7946
282	Er2 Ce2 Nd1 Tb1	4	2.29118	13.7471
283	Er2 Ce2 Nd1 Tb1	4	2.5606	15.3636
284	Er2 Ce2 Nd1 Tb1	4	1.69382	10.1629
285	Er2 Ce2 Nd1 Tb1	4	2.39056	14.3433
286	Er2 Ce2 Nd1 Tb1	4	2.74169	16.4501
287	Er2 Ce2 Nd1 Tb1	4	2.5606	15.3636
288	Er2 Ce2 Nd1 Tb1	4	0.463757	2.78254
289	Er2 Ce2 Nd1 Tb1	4	0.791699	4.7502
290	Er2 Ce2 Nd1 Tb1	4	2.72844	16.3706
291	Er2 Ce2 Nd1 Tb1	4	1.8484	11.0904
292	Er2 Ce2 Nd1 Tb1	4	1.91355	11.4813
293	Er2 Ce2 Nd1 Tb1	4	2.2967	13.7802
294	Er2 Ce2 Nd1 Tb1	4	3.91102	23.4661
295	Er2 Ce2 Nd1 Tb1	4	2.40491	14.4295
296	Er2 Ce2 Nd1 Tb1	4	2.35191	14.1115
297	Er2 Ce2 Nd1 Tb1	4	3.99162	23.9497
298	Er2 Ce2 Nd1 Tb1	4	2.57164	15.4299
299	Er2 Ce2 Nd1 Tb1	4	0.0640426	0.384256
300	Er2 Ce2 Nd1 Tb1	4	2.44245	14.6547
301	Er2 Ce2 Nd1 Tb1	4	3.79949	22.797
302	Er2 Ce2 Nd1 Tb1	4	2.62023	15.7214
303	Er2 Ce2 Nd1 Tb1	4	2.76487	16.5892
304	Er2 Ce2 Nd1 Tb1	4	2.62133	15.728
305	Er2 Ce2 Nd1 Tb1	4	1.46746	8.80476
306	Er2 Ce2 Nd1 Tb1	4	1.44427	8.66563
307	Er2 Ce2 Nd1 Tb1	4	1.78215	10.6929
308	Er2 Ce2 Nd1 Tb1	4	1.85503	11.1302
309	Er2 Ce2 Nd1 Tb1	4	3.86022	23.1613
310	Er2 Ce2 Nd1 Tb1	4	2.15537	12.9322
311	Er2 Ce2 Nd1 Tb1	4	1.45531	8.73188
312	Er2 Ce2 Nd1 Tb1	4	2.8256	16.9536
313	Er2 Ce2 Nd1 Tb1	4	2.40822	14.4493
314	Er2 Ce2 Nd1 Tb1	4	0.442777	2.65666
315	Er2 Ce2 Nd1 Tb1	4	4.75351	28.5211
316	Er2 Ce2 Nd1 Tb1	4	3.88231	23.2938
317	Er2 Ce2 Nd1 Tb1	4	3.94635	23.6781
318	Er2 Ce2 Nd1 Tb1	4	0.429527	2.57716
319	Er2 Ce2 Nd1 Tb1	4	3.75533	22.532
320	Er2 Ce2 Nd1 Tb1	4	0.481424	2.88854
321	Er2 Ce2 Nd1 Tb1	4	3.90991	23.4595
322	Er2 Ce2 Nd1 Tb1	4	0.501299	3.0078
323	Er2 Ce2 Nd1 Tb1	4	0.252858	1.51715
324	Er2 Ce2 Nd1 Tb1	4	2.36737	14.2042
325	Er2 Ce2 Nd1 Tb1	4	3.79397	22.7638
326	Er2 Ce2 Nd1 Tb1	4	4.0391	24.2346
327	Er2 Ce2 Nd1 Tb1	4	1.96876	11.8126
328	Er2 Ce2 Nd1 Tb1	4	0.0353339	0.212003
329	Er2 Ce2 Nd1 Tb1	4	2.58048	15.4829
330	Er2 Ce2 Nd1 Tb1	4	2.2448	13.4688
331	Er2 Ce2 Nd1 Tb1	4	2.36847	14.2108
332	Er2 Ce2 Nd1 Tb1	4	2.5595	15.357
333	Er2 Ce2 Nd1 Tb1	4	3.93973	23.6384
334	Er2 Ce2 Nd1 Tb1	4	2.41043	14.4626
335	Er2 Ce2 Nd1 Tb1	4	2.40933	14.456
336	Er2 Ce2 Nd1 Tb1	4	3.75643	22.5386
337	Er2 Ce2 Nd1 Tb1	4	2.58268	15.4961
338	Er2 Ce2 Nd1 Tb1	4	0.0640426	0.384256
339	Er2 Ce2 Nd1 Tb1	4	2.88192	17.2915
340	Er2 Ce2 Nd1 Tb1	4	1.92901	11.574
341	Er2 Ce2 Nd1 Tb1	4	1.03241	6.19447
342	Er2 Ce2 Nd1 Tb1	4	3.93752	23.6251
343	Er2 Ce2 Nd1 Tb1	4	4.59892	27.5935
344	Er2 Ce2 Nd1 Tb1	4	2.38283	14.297
345	Er2 Ce2 Nd1 Tb1	4	4.49292	26.9575
346	Er2 Ce2 Nd1 Tb1	4	2.38393	14.3036
347	Er2 Ce2 Nd1 Tb1	4	2.38393	14.3036
348	Er2 Ce2 Nd1 Tb1	4	0.442777	2.65666
349	Er2 Ce2 Nd1 Tb1	4	4.60003	27.6002
350	Er2 Ce2 Nd1 Tb1	4	1.81086	10.8652
351	Er2 Ce2 Nd1 Tb1	4	3.88231	23.2938
352	Er2 Ce2 Nd1 Tb1	4	2.74169	16.4501
353	Er2 Ce2 Nd1 Tb1	4	0.501299	3.0078
354	Er2 Ce2 Nd1 Tb1	4	4.76565	28.5939
355	Er2 Ce2 Nd1 Tb1	4	1.46746	8.80476
356	Er2 Ce2 Nd1 Tb1	4	2.7991	16.7946
357	Er2 Ce2 Nd1 Tb1	4	3.79949	22.797
358	Er2 Ce2 Nd1 Tb1	4	4.65192	27.9115
359	Er2 Ce2 Nd1 Tb1	4	2.17966	13.0779
360	Er2 Ce2 Nd1 Tb1	4	2.58268	15.4961
361	Er2 Ce2 Nd1 Tb1	4	4.0391	24.2346
362	Er2 Ce2 Nd1 Tb1	4	2.17082	13.0249
363	Er2 Ce2 Nd1 Tb1	4	4.4355	26.613
364	Er2 Ce2 Nd1 Tb1	4	1.96876	11.8126
365	Er2 Ce2 Nd1 Tb1	4	0.481424	2.88854
366	Er2 Ce2 Nd1 Tb1	4	0.923097	5.53858
367	Er2 Ce2 Nd1 Tb1	4	3.99052	23.9431
368	Er2 Ce2 Nd1 Tb1	4	2.33756	14.0253
369	Er2 Ce2 Nd1 Tb1	4	1.67173	10.0304
370	Er2 Ce2 Nd1 Tb1	4	1.36919	8.21512
371	Er2 Ce2 Nd1 Tb1	4	3.76085	22.5651
372	Er2 Ce2 Nd1 Tb1	4	1.67173	10.0304
373	Er2 Ce2 Nd1 Tb1	4	1.11633	6.69798
374	Er2 Ce2 Nd1 Tb1	4	4.4344	26.6064
375	Er2 Ce2 Nd1 Tb1	4	0.923097	5.53858
376	Er2 Ce2 Nd1 Tb1	4	2.44024	14.6415
377	Er2 Ce2 Nd1 Tb1	4	2.36847	14.2108
378	Er2 Ce2 Nd1 Tb1	4	1.92459	11.5475
379	Er2 Ce2 Nd1 Tb1	4	1.00149	6.00896
380	Er2 Ce2 Nd1 Tb1	4	2.17966	13.0779
381	Er2 Ce2 Nd1 Tb1	4	2.41043	14.4626
382	Er2 Ce2 Nd1 Tb1	4	2.04605	12.2763
383	Er2 Ce2 Nd1 Tb1	4	4.65192	27.9115
384	Er2 Ce2 Nd1 Tb1	4	2.39056	14.3433
385	Er2 Ce2 Nd1 Tb1	4	1.11633	6.69798
386	Er2 Ce2 Nd1 Tb1	4	1.60879	9.65277
387	Er2 Ce2 Nd1 Tb1	4	1.0026	6.01559
388	Er2 Ce2 Nd1 Tb1	4	2.04605	12.2763
389	Er2 Ce2 Nd1 Tb1	4	2.38393	14.3036
390	Er2 Ce2 Nd1 Tb1	4	2.33866	14.032
391	Er2 Ce2 Nd1 Tb1	4	1.85503	11.1302
392	Er2 Ce2 Nd1 Tb1	4	2.89848	17.3909
393	Er2 Ce2 Nd1 Tb1	4	3.93752	23.6251
394	Er2 Ce2 Nd1 Tb1	4	4.58015	27.4809
395	Er2 Ce2 Nd1 Tb1	4	0.536633	3.2198
396	Er2 Ce2 Nd1 Tb1	4	2.69752	16.1851
397	Er2 Ce2 Nd1 Tb1	4	0.512341	3.07405
398	Er2 Ce2 Nd1 Tb1	4	3.79397	22.7638
399	Er2 Ce2 Nd1 Tb1	4	2.17082	13.0249
400	Er2 Ce2 Nd1 Tb1	4	4.50838	27.0503
401	Er2 Ce2 Nd1 Tb1	4	1.81196	10.8718
402	Er2 Ce2 Nd1 Tb1	4	1.45531	8.73188
403	Er2 Ce2 Nd1 Tb1	4	0.828137	4.96882
404	Er2 Ce2 Nd1 Tb1	4	2.36626	14.1976
405	Er2 Ce2 Nd1 Tb1	4	1.44427	8.66563
406	Er2 Ce2 Nd1 Tb1	4	2.15426	12.9256
407	Er2 Ce2 Nd1 Tb1	4	2.30664	13.8398
408	Er2 Ce2 Nd1 Tb1	4	1.03241	6.19447
409	Er2 Ce2 Nd1 Tb1	4	0.511237	3.06742
410	Er2 Ce2 Nd1 Tb1	4	2.2448	13.4688
411	Er2 Ce2 Nd1 Tb1	4	0.499091	2.99454
412	Er2 Ce2 Nd1 Tb1	4	1.78215	10.6929
413	Er2 Ce2 Nd1 Tb1	4	2.44135	14.6481
414	Er2 Ce2 Nd1 Tb1	4	2.31106	13.8663
415	Er2 Ce2 Nd1 Tb1	4	1.93011	11.5807
416	Er2 Ce2 Nd1 Tb1	4	2.50981	15.0589
417	Er2 Ce2 Nd1 Tb1	4	2.55839	15.3504
418	Er2 Ce2 Nd1 Tb1	4	2.37289	14.2373
419	Tb3 Sm2 Er1	3	0.897149	5.38289
420	Tb3 Sm2 Er1	3	1.74958	10.4975
421	Tb3 Sm2 Er1	3	0.297577	1.78546
422	Tb3 Sm2 Er1	3	1.15994	6.95967
423	Tb3 Sm2 Er1	3	0.949045	5.69427
424	Tb3 Sm2 Er1	3	0.00717719	0.0430631
425	Tb3 Sm2 Er1	3	1.75841	10.5505
426	Tb3 Sm2 Er1	3	0.897149	5.38289
427	Tb3 Sm2 Er1	3	1.83681	11.0209
428	Tb3 Sm2 Er1	3	1.67118	10.0271
429	Tb3 Sm2 Er1	3	0.837523	5.02514
430	Tb3 Sm2 Er1	3	2.63513	15.8108
431	Tb3 Sm2 Er1	3	2.61526	15.6915
432	Tb3 Sm2 Er1	3	1.18644	7.11867
433	Tb3 Sm2 Er1	3	1.15994	6.95967
434	Tb3 Sm2 Er1	3	2.07531	12.4519
435	Tb3 Sm2 Er1	3	1.15663	6.93979
436	Tb3 Sm2 Er1	3	2.57109	15.4265
437	Tb3 Sm2 Er1	3	0.297577	1.78546
438	Tb3 Sm2 Er1	3	1.76614	10.5968
439	Tb3 Sm2 Er1	3	0.823169	4.93901
440	Tb3 Sm2 Er1	3	2.02342	12.1405
441	Tb3 Sm2 Er1	3	1.17319	7.03917
442	Tb3 Sm2 Er1	3	0.851877	5.11126
443	Tb3 Sm2 Er1	3	1.17319	7.03917
444	Tb3 Sm2 Er1	3	0.00717719	0.0430631
445	Tb3 Sm2 Er1	3	1.13455	6.80729
446	Tb3 Sm2 Er1	3	2.64397	15.8638
447	Tb3 Sm2 Er1	3	0.949045	5.69427
448	Tb3 Sm2 Er1	3	2.65722	15.9433
449	Tb3 Sm2 Er1	3	2.02894	12.1736
450	Tb3 Sm2 Er1	3	0.851877	5.11126
451	Tb3 Sm2 Er1	3	2.63513	15.8108
452	Tb3 Sm2 Er1	3	1.7021	10.2126
453	Tb3 Sm2 Er1	3	1.73964	10.4378
454	Tb3 Sm2 Er1	3	0.822064	4.93239
455	Tb3 Sm2 Er1	3	1.13455	6.80729
456	Tb3 Sm2 Er1	3	1.76614	10.5968
457	Tb3 Sm2 Er1	3	2.61415	15.6849
458	Tb3 Sm2 Er1	3	2.62078	15.7247
459	Tb3 Sm2 Er1	3	2.07531	12.4519
460	Tb3 Sm2 Er1	3	1.7021	10.2126
461	Tb3 Sm2 Er1	3	1.18644	7.11867
462	Tb3 Sm2 Er1	3	1.75841	10.5505
463	Tb3 Sm2 Er1	3	1.15663	6.93979
464	Tb3 Sm2 Er1	3	1.74958	10.4975
465	Tb3 Sm2 Er1	3	2.02231	12.1339
466	Tb3 Sm2 Er1	3	2.66163	15.9698
467	Tb3 Sm2 Er1	3	2.61967	15.718
468	Tb3 Sm2 Er1	3	0.925858	5.55515
469	Tb3 Sm2 Er1	3	0.931379	5.58827
470	Tb3 Sm2 Er1	3	1.67118	10.0271
471	Tb3 Sm2 Er1	3	0.837523	5.02514
472	Tb3 Sm2 Er1	3	2.57109	15.4265
473	Tb3 Sm2 Er1	3	1.14117	6.84704
474	Tb3 Sm2 Er1	3	2.64397	15.8638
475	Tb3 Sm2 Er1	3	1.83681	11.0209
476	Tb3 Sm2 Er1	3	2.03004	12.1802
477	Tb3 Sm2 Er1	3	1.14007	6.84041
478	Tb3 Sm2 Er1	3	1.73964	10.4378
479	Sm2 Er1 Ce2 Nd1	4	1.18368	7.10211
480	Sm2 Er1 Ce2 Nd1	4	0.726553	4.35932
481	Sm2 Er1 Ce2 Nd1	4	1.6364	9.8184
482	Sm2 Er1 Ce2 Nd1	4	3.24409	19.4645
483	Sm2 Er1 Ce2 Nd1	4	1.06775	6.40647
484	Sm2 Er1 Ce2 Nd1	4	0.846909	5.08145
485	Sm2 Er1 Ce2 Nd1	4	1.6364	9.8184
486	Sm2 Er1 Ce2 Nd1	4	3.09061	18.5437
487	Sm2 Er1 Ce2 Nd1	4	3.53891	21.2334
488	Sm2 Er1 Ce2 Nd1	4	3.47818	20.8691
489	Sm2 Er1 Ce2 Nd1	4	0.213107	1.27864
490	Sm2 Er1 Ce2 Nd1	4	1.28969	7.73812
491	Sm2 Er1 Ce2 Nd1	4	2.84438	17.0663
492	Sm2 Er1 Ce2 Nd1	4	0.774032	4.64419
493	Sm2 Er1 Ce2 Nd1	4	2.7991	16.7946
494	Sm2 Er1 Ce2 Nd1	4	1.42219	8.53313
495	Sm2 Er1 Ce2 Nd1	4	1.17706	7.06236
496	Sm2 Er1 Ce2 Nd1	4	2.71408	16.2845
497	Sm2 Er1 Ce2 Nd1	4	2.91173	17.4704
498	Sm2 Er1 Ce2 Nd1	4	0.482528	2.89517
499	Sm2 Er1 Ce2 Nd1	4	0.485841	2.91504
500	Sm2 Er1 Ce2 Nd1	4	1.78988	10.7393
501	Sm2 Er1 Ce2 Nd1	4	0.96616	5.79696
502	Sm2 Er1 Ce2 Nd1	4	2.66219	15.9731
503	Sm2 Er1 Ce2 Nd1	4	1.14614	6.87685
504	Sm2 Er1 Ce2 Nd1	4	2.533	15.198
505	Sm2 Er1 Ce2 Nd1	4	2.71298	16.2779
506	Sm2 Er1 Ce2 Nd1	4	2.7704	16.6224
507	Sm2 Er1 Ce2 Nd1	4	1.78988	10.7393
508	Sm2 Er1 Ce2 Nd1	4	2.75604	16.5362
509	Sm2 Er1 Ce2 Nd1	4	2.36185	14.1711
510	Sm2 Er1 Ce2 Nd1	4	0.967264	5.80359
511	Sm2 Er1 Ce2 Nd1	4	1.42881	8.57288
512	Sm2 Er1 Ce2 Nd1	4	0.768512	4.61107
513	Sm2 Er1 Ce2 Nd1	4	1.18368	7.10211
514	Sm2 Er1 Ce2 Nd1	4	1.01585	6.09509
515	Sm2 Er1 Ce2 Nd1	4	2.48552	14.9131
516	Sm2 Er1 Ce2 Nd1	4	0.125877	0.755261
517	Sm2 Er1 Ce2 Nd1	4	1.02027	6.12159
518	Sm2 Er1 Ce2 Nd1	4	0.768512	4.61107
519	Sm2 Er1 Ce2 Nd1	4	1.31398	7.88387
520	Sm2 Er1 Ce2 Nd1	4	1.2941	7.76462
521	Sm2 Er1 Ce2 Nd1	4	3.33574	20.0144
522	Sm2 Er1 Ce2 Nd1	4	3.34457	20.0674
523	Sm2 Er1 Ce2 Nd1	4	2.69752	16.1851
524	Sm2 Er1 Ce2 Nd1	4	1.48844	8.93063
525	Sm2 Er1 Ce2 Nd1	4	1.38906	8.33437
526	Sm2 Er1 Ce2 Nd1	4	2.58379	15.5027
527	Sm2 Er1 Ce2 Nd1	4	1.14614	6.87685
528	Sm2 Er1 Ce2 Nd1	4	3.28826	19.7295
529	Sm2 Er1 Ce2 Nd1	4	1.27533	7.65199
530	Sm2 Er1 Ce2 Nd1	4	0.100481	0.602884
531	Sm2 Er1 Ce2 Nd1	4	1.22233	7.33398
532	Sm2 Er1 Ce2 Nd1	4	0.0750845	0.450507
533	Sm2 Er1 Ce2 Nd1	4	0.903222	5.41933
534	Sm2 Er1 Ce2 Nd1	4	1.505	9.03001
535	Sm2 Er1 Ce2 Nd1	4	2.91173	17.4704
536	Sm2 Er1 Ce2 Nd1	4	2.639	15.834
537	Sm2 Er1 Ce2 Nd1	4	2.5341	15.2046
538	Sm2 Er1 Ce2 Nd1	4	3.09392	18.5635
539	Sm2 Er1 Ce2 Nd1	4	1.01254	6.07522
540	Sm2 Er1 Ce2 Nd1	4	1.69161	10.1497
541	Sm2 Er1 Ce2 Nd1	4	3.34347	20.0608
542	Sm2 Er1 Ce2 Nd1	4	1.17154	7.02923
543	Sm2 Er1 Ce2 Nd1	4	3.04092	18.2455
544	Sm2 Er1 Ce2 Nd1	4	1.06664	6.39985
545	Sm2 Er1 Ce2 Nd1	4	1.50721	9.04326
546	Sm2 Er1 Ce2 Nd1	4	2.95369	17.7221
547	Sm2 Er1 Ce2 Nd1	4	1.3471	8.08262
548	Sm2 Er1 Ce2 Nd1	4	0.820408	4.92245
549	Sm2 Er1 Ce2 Nd1	4	1.69161	10.1497
550	Sm2 Er1 Ce2 Nd1	4	1.2941	7.76462
551	Sm2 Er1 Ce2 Nd1	4	3.55437	21.3262
552	Sm2 Er1 Ce2 Nd1	4	2.8234	16.9404
553	Sm2 Er1 Ce2 Nd1	4	1.48623	8.91738
554	Sm2 Er1 Ce2 Nd1	4	1.41667	8.5
555	Sm2 Er1 Ce2 Nd1	4	2.75715	16.5429
556	Sm2 Er1 Ce2 Nd1	4	3.55326	21.3196
557	Sm2 Er1 Ce2 Nd1	4	2.82671	16.9603
558	Sm2 Er1 Ce2 Nd1	4	3.09171	18.5503
559	Sm2 Er1 Ce2 Nd1	4	2.639	15.834
560	Sm2 Er1 Ce2 Nd1	4	0.754157	4.52494
561	Sm2 Er1 Ce2 Nd1	4	0.89218	5.35308
562	Sm2 Er1 Ce2 Nd1	4	1.41667	8.5
563	Sm2 Er1 Ce2 Nd1	4	0.748636	4.49182
564	Sm2 Er1 Ce2 Nd1	4	1.48513	8.91076
565	Sm2 Er1 Ce2 Nd1	4	2.69642	16.1785
566	Sm2 Er1 Ce2 Nd1	4	0.74974	4.49844
567	Sm2 Er1 Ce2 Nd1	4	0.73649	4.41894
568	Sm2 Er1 Ce2 Nd1	4	3.51903	21.1142
569	Sm2 Er1 Ce2 Nd1	4	1.47298	8.83788
570	Sm2 Er1 Ce2 Nd1	4	1.59775	9.58652
571	Sm2 Er1 Ce2 Nd1	4	1.42219	8.53313
572	Sm2 Er1 Ce2 Nd1	4	1.59665	9.57989
573	Sm2 Er1 Ce2 Nd1	4	1.01585	6.09509
574	Sm2 Er1 Ce2 Nd1	4	0.223045	1.33827
575	Sm2 Er1 Ce2 Nd1	4	2.7991	16.7946
576	Sm2 Er1 Ce2 Nd1	4	0.430631	2.58379
577	Sm2 Er1 Ce2 Nd1	4	0.90543	5.43258
578	Sm2 Er1 Ce2 Nd1	4	1.18148	7.08886
579	Sm2 Er1 Ce2 Nd1	4	3.47707	20.8624
580	Sm2 Er1 Ce2 Nd1	4	3.24299	19.4579
581	Sm2 Er1 Ce2 Nd1	4	1.17154	7.02923
582	Sm2 Er1 Ce2 Nd1	4	1.37912	8.27475
583	Sm2 Er1 Ce2 Nd1	4	1.22233	7.33398
584	Sm2 Er1 Ce2 Nd1	4	1.01254	6.07522
585	Sm2 Er1 Ce2 Nd1	4	0.21642	1.29852
586	Sm2 Er1 Ce2 Nd1	4	0.750845	4.50507
587	Sm2 Er1 Ce2 Nd1	4	3.17121	19.0273
588	Sm2 Er1 Ce2 Nd1	4	0.998182	5.98909
589	Sm2 Er1 Ce2 Nd1	4	2.8245	16.947
590	Sm2 Er1 Ce2 Nd1	4	0.120356	0.722136
591	Sm2 Er1 Ce2 Nd1	4	2.48552	14.9131
592	Sm2 Er1 Ce2 Nd1	4	0.90543	5.43258
593	Sm2 Er1 Ce2 Nd1	4	1.15277	6.9166
594	Sm2 Er1 Ce2 Nd1	4	0.903222	5.41933
595	Sm2 Er1 Ce2 Nd1	4	2.95369	17.7221
596	Sm2 Er1 Ce2 Nd1	4	1.26981	7.61886
597	Sm2 Er1 Ce2 Nd1	4	0.895493	5.37296
598	Sm2 Er1 Ce2 Nd1	4	0.771824	4.63094
599	Sm2 Er1 Ce2 Nd1	4	0.430631	2.58379
600	Sm2 Er1 Ce2 Nd1	4	3.14692	18.8815
601	Sm2 Er1 Ce2 Nd1	4	2.66329	15.9797
602	Sm2 Er1 Ce2 Nd1	4	0.846909	5.08145
603	Sm2 Er1 Ce2 Nd1	4	1.38906	8.33437
604	Sm2 Er1 Ce2 Nd1	4	0.895493	5.37296
605	Sm2 Er1 Ce2 Nd1	4	1.11854	6.71123
606	Sm2 Er1 Ce2 Nd1	4	1.37802	8.26812
607	Sm2 Er1 Ce2 Nd1	4	3.09392	18.5635
608	Sm2 Er1 Ce2 Nd1	4	2.58379	15.5027
609	Sm2 Er1 Ce2 Nd1	4	1.13179	6.79073
610	Sm2 Er1 Ce2 Nd1	4	1.134	6.80398
611	Sm2 Er1 Ce2 Nd1	4	0.807158	4.84295
612	Sm2 Er1 Ce2 Nd1	4	0.772928	4.63757
613	Sm2 Er1 Ce2 Nd1	4	1.3195	7.91699
614	Sm2 Er1 Ce2 Nd1	4	3.02877	18.1726
615	Sm2 Er1 Ce2 Nd1	4	1.42881	8.57288
616	Sm2 Er1 Ce2 Nd1	4	2.7704	16.6224
617	Sm2 Er1 Ce2 Nd1	4	0.808262	4.84957
618	Sm2 Er1 Ce2 Nd1	4	0.820408	4.92245
619	Sm2 Er1 Ce2 Nd1	4	3.14582	18.8749
620	Sm2 Er1 Ce2 Nd1	4	1.00812	6.04872
621	Sm2 Er1 Ce2 Nd1	4	0.269421	1.61652
622	Sm2 Er1 Ce2 Nd1	4	2.66219	15.9731
623	Sm2 Er1 Ce2 Nd1	4	1.32833	7.96999
624	Sm2 Er1 Ce2 Nd1	4	0.998182	5.98909
625	Sm2 Er1 Ce2 Nd1	4	3.04202	18.2521
626	Sm2 Er1 Ce2 Nd1	4	0.774032	4.64419
627	Sm2 Er1 Ce2 Nd1	4	1.50721	9.04326
628	Sm2 Er1 Ce2 Nd1	4	1.48844	8.93063
629	Sm2 Er1 Ce2 Nd1	4	0.0817096	0.490257
630	Sm2 Er1 Ce2 Nd1	4	1.47519	8.85113
631	Sm2 Er1 Ce2 Nd1	4	2.8245	16.947
632	Sm2 Er1 Ce2 Nd1	4	0.269421	1.61652
633	Sm2 Er1 Ce2 Nd1	4	3.33022	19.9813
634	Sm2 Er1 Ce2 Nd1	4	3.17121	19.0273
635	Sm2 Er1 Ce2 Nd1	4	1.3471	8.08262
636	Sm2 Er1 Ce2 Nd1	4	0.259483	1.5569
637	Sm2 Er1 Ce2 Nd1	4	1.02027	6.12159
638	Sm2 Er1 Ce2 Nd1	4	1.15166	6.90998
639	Sm2 Er1 Ce2 Nd1	4	1.26981	7.61886
640	Sm2 Er1 Ce2 Nd1	4	1.06664	6.39985
641	Sm2 Er1 Ce2 Nd1	4	3.28826	19.7295
642	Sm2 Er1 Ce2 Nd1	4	0.0750845	0.450507
643	Sm2 Er1 Ce2 Nd1	4	3.02877	18.1726
644	Sm2 Er1 Ce2 Nd1	4	1.505	9.03001
645	Sm2 Er1 Ce2 Nd1	4	1.06554	6.39322
646	Sm2 Er1 Ce2 Nd1	4	1.31398	7.88387
647	Sm2 Er1 Ce2 Nd1	4	0.968369	5.81021
648	Sm2 Er1 Ce2 Nd1	4	0.771824	4.63094
649	Sm2 Er1 Ce2 Nd1	4	2.36185	14.1711
650	Sm2 Er1 Ce2 Nd1	4	0.940764	5.64458
651	Sm2 Er1 Ce2 Nd1	4	2.66219	15.9731
652	Sm2 Er1 Ce2 Nd1	4	2.82781	16.9669
653	Sm2 Er1 Ce2 Nd1	4	1.11854	6.71123
654	Sm2 Er1 Ce2 Nd1	4	0.940764	5.64458
655	Sm2 Er1 Ce2 Nd1	4	0.771824	4.63094
656	Sm2 Er1 Ce2 Nd1	4	0.754157	4.52494
657	Sm2 Er1 Ce2 Nd1	4	0.893284	5.35971
658	Sm2 Er1 Ce2 Nd1	4	0.744219	4.46532
659	Sm1 Er2 Ce2 Nd1	4	3.48922	20.9353
660	Sm1 Er2 Ce2 Nd1	4	1.33827	8.02962
661	Sm1 Er2 Ce2 Nd1	4	2.7196	16.3176
662	Sm1 Er2 Ce2 Nd1	4	2.85321	17.1193
663	Sm1 Er2 Ce2 Nd1	4	3.01994	18.1196
664	Sm1 Er2 Ce2 Nd1	4	2.80463	16.8278
665	Sm1 Er2 Ce2 Nd1	4	5.05495	30.3297
666	Sm1 Er2 Ce2 Nd1	4	3.09171	18.5503
667	Sm1 Er2 Ce2 Nd1	4	3.46161	20.7697
668	Sm1 Er2 Ce2 Nd1	4	3.18336	19.1002
669	Sm1 Er2 Ce2 Nd1	4	0.834762	5.00857
670	Sm1 Er2 Ce2 Nd1	4	3.38432	20.3059
671	Sm1 Er2 Ce2 Nd1	4	3.32359	19.9415
672	Sm1 Er2 Ce2 Nd1	4	3.33132	19.9879
673	Sm1 Er2 Ce2 Nd1	4	4.90699	29.4419
674	Sm1 Er2 Ce2 Nd1	4	3.14692	18.8815
675	Sm1 Er2 Ce2 Nd1	4	1.24662	7.47974
676	Sm1 Er2 Ce2 Nd1	4	2.79138	16.7483
677	Sm1 Er2 Ce2 Nd1	4	1.25987	7.55924
678	Sm1 Er2 Ce2 Nd1	4	2.75715	16.5429
679	Sm1 Er2 Ce2 Nd1	4	2.64562	15.8737
680	Sm1 Er2 Ce2 Nd1	4	5.26143	31.5686
681	Sm1 Er2 Ce2 Nd1	4	1.03462	6.20772
682	Sm1 Er2 Ce2 Nd1	4	2.81015	16.8609
683	Sm1 Er2 Ce2 Nd1	4	4.90809	29.4486
684	Sm1 Er2 Ce2 Nd1	4	0.362172	2.17303
685	Sm1 Er2 Ce2 Nd1	4	3.3258	19.9548
686	Sm1 Er2 Ce2 Nd1	4	3.12263	18.7358
687	Sm1 Er2 Ce2 Nd1	4	0.910951	5.46571
688	Sm1 Er2 Ce2 Nd1	4	3.10717	18.643
689	Sm1 Er2 Ce2 Nd1	4	2.73065	16.3839
690	Sm1 Er2 Ce2 Nd1	4	1.73357	10.4014
691	Sm1 Er2 Ce2 Nd1	4	3.20324	19.2194
692	Sm1 Er2 Ce2 Nd1	4	2.75494	16.5296
693	Sm1 Er2 Ce2 Nd1	4	5.26254	31.5752
694	Sm1 Er2 Ce2 Nd1	4	3.24188	19.4513
695	Sm1 Er2 Ce2 Nd1	4	1.10087	6.60522
696	Sm1 Er2 Ce2 Nd1	4	2.63458	15.8075
697	Sm1 Er2 Ce2 Nd1	4	3.44505	20.6703
698	Sm1 Er2 Ce2 Nd1	4	2.85211	17.1126
699	Sm1 Er2 Ce2 Nd1	4	2.80352	16.8211
700	Sm1 Er2 Ce2 Nd1	4	3.12263	18.7358
701	Sm1 Er2 Ce2 Nd1	4	1.15277	6.9166
702	Sm1 Er2 Ce2 Nd1	4	2.86536	17.1921
703	Sm1 Er2 Ce2 Nd1	4	2.92829	17.5698
704	Sm1 Er2 Ce2 Nd1	4	1.73357	10.4014
705	Sm1 Er2 Ce2 Nd1	4	3.0354	18.2124
706	Sm1 Er2 Ce2 Nd1	4	1.48623	8.91738
707	Sm1 Er2 Ce2 Nd1	4	1.47408	8.84451
708	Sm1 Er2 Ce2 Nd1	4	1.40342	8.4205
709	Sm1 Er2 Ce2 Nd1	4	1.03462	6.20772
710	Sm1 Er2 Ce2 Nd1	4	2.85542	17.1325
711	Sm1 Er2 Ce2 Nd1	4	2.94044	17.6426
712	Sm1 Er2 Ce2 Nd1	4	1.51163	9.06976
713	Sm1 Er2 Ce2 Nd1	4	0.8447	5.0682
714	Sm1 Er2 Ce2 Nd1	4	3.38543	20.3126
715	Sm1 Er2 Ce2 Nd1	4	3.36445	20.1867
716	Sm1 Er2 Ce2 Nd1	4	1.30956	7.85737
717	Sm1 Er2 Ce2 Nd1	4	2.52416	15.145
718	Sm1 Er2 Ce2 Nd1	4	1.00039	6.00234
719	Sm1 Er2 Ce2 Nd1	4	1.22454	7.34723
720	Sm1 Er2 Ce2 Nd1	4	1.13289	6.79735
721	Sm1 Er2 Ce2 Nd1	4	5.15543	30.9326
722	Sm1 Er2 Ce2 Nd1	4	2.89406	17.3644
723	Sm1 Er2 Ce2 Nd1	4	0.8447	5.0682
724	Sm1 Er2 Ce2 Nd1	4	3.18226	19.0935
725	Sm1 Er2 Ce2 Nd1	4	1.50058	9.00351
726	Sm1 Er2 Ce2 Nd1	4	5.0682	30.4092
727	Sm1 Er2 Ce2 Nd1	4	3.50689	21.0413
728	Sm1 Er2 Ce2 Nd1	4	2.53962	15.2377
729	Sm1 Er2 Ce2 Nd1	4	3.01994	18.1196
730	Sm1 Er2 Ce2 Nd1	4	2.94817	17.689
731	Sm1 Er2 Ce2 Nd1	4	1.48623	8.91738
732	Sm1 Er2 Ce2 Nd1	4	3.12594	18.7557
733	Sm1 Er2 Ce2 Nd1	4	5.15654	30.9392
734	Sm1 Er2 Ce2 Nd1	4	0.748636	4.49182
735	Sm1 Er2 Ce2 Nd1	4	0.907639	5.44583
736	Sm1 Er2 Ce2 Nd1	4	3.07736	18.4642
737	Sm1 Er2 Ce2 Nd1	4	1.54144	9.24864
738	Sm1 Er2 Ce2 Nd1	4	1.02579	6.15472
739	Sm1 Er2 Ce2 Nd1	4	1.30956	7.85737
740	Sm1 Er2 Ce2 Nd1	4	2.92829	17.5698
741	Sm1 Er2 Ce2 Nd1	4	3.44505	20.6703
742	Sm1 Er2 Ce2 Nd1	4	1.33054	7.98324
743	Sm1 Er2 Ce2 Nd1	4	3.46161	20.7697
744	Sm1 Er2 Ce2 Nd1	4	2.89296	17.3578
745	Sm1 Er2 Ce2 Nd1	4	1.24552	7.47311
746	Sm1 Er2 Ce2 Nd1	4	2.78254	16.6952
747	Sm1 Er2 Ce2 Nd1	4	1.49286	8.95713
748	Sm1 Er2 Ce2 Nd1	4	1.33054	7.98324
749	Sm1 Er2 Ce2 Nd1	4	2.7196	16.3176
750	Sm1 Er2 Ce2 Nd1	4	3.49032	20.9419
751	Sm1 Er2 Ce2 Nd1	4	2.904	17.424
752	Sm1 Er2 Ce2 Nd1	4	4.95005	29.7003
753	Sm1 Er2 Ce2 Nd1	4	3.48922	20.9353
754	Sm1 Er2 Ce2 Nd1	4	2.64121	15.8472
755	Sm1 Er2 Ce2 Nd1	4	5.05495	30.3297
756	Sm1 Er2 Ce2 Nd1	4	1.33827	8.02962
757	Sm1 Er2 Ce2 Nd1	4	2.70525	16.2315
758	Sm1 Er2 Ce2 Nd1	4	1.47408	8.84451
759	Sm1 Er2 Ce2 Nd1	4	0.834762	5.00857
760	Sm1 Er2 Ce2 Nd1	4	3.14361	18.8617
761	Sm1 Er2 Ce2 Nd1	4	2.72071	16.3242
762	Sm1 Er2 Ce2 Nd1	4	3.14582	18.8749
763	Sm1 Er2 Ce2 Nd1	4	2.904	17.424
764	Sm1 Er2 Ce2 Nd1	4	3.33132	19.9879
765	Sm1 Er2 Ce2 Nd1	4	2.70967	16.258
766	Sm1 Er2 Ce2 Nd1	4	3.10717	18.643
767	Sm1 Er2 Ce2 Nd1	4	3.49032	20.9419
768	Sm1 Er2 Ce2 Nd1	4	0.898805	5.39283
769	Sm1 Er2 Ce2 Nd1	4	1.15166	6.90998
770	Sm1 Er2 Ce2 Nd1	4	1.15277	6.9166
771	Sm1 Er2 Ce2 Nd1	4	1.49727	8.98363
772	Sm1 Er2 Ce2 Nd1	4	2.94265	17.6559
773	Sm1 Er2 Ce2 Nd1	4	3.2209	19.3254
774	Sm1 Er2 Ce2 Nd1	4	2.52416	15.145
775	Sm1 Er2 Ce2 Nd1	4	0.698948	4.19369
776	Sm1 Er2 Ce2 Nd1	4	1.51163	9.06976
777	Sm1 Er2 Ce2 Nd1	4	1.54144	9.24864
778	Sm1 Er2 Ce2 Nd1	4	1.62205	9.73227
779	Sm1 Er2 Ce2 Nd1	4	0.63601	3.81606
780	Sm1 Er2 Ce2 Nd1	4	1.24773	7.48636
781	Sm1 Er2 Ce2 Nd1	4	2.96363	17.7818
782	Sm1 Er2 Ce2 Nd1	4	5.06931	30.4158
783	Sm1 Er2 Ce2 Nd1	4	3.50578	21.0347
784	Sm1 Er2 Ce2 Nd1	4	2.75715	16.5429
785	Sm1 Er2 Ce2 Nd1	4	2.85431	17.1259
786	Sm1 Er2 Ce2 Nd1	4	3.09061	18.5437
787	Sm1 Er2 Ce2 Nd1	4	2.96252	17.7751
788	Sm1 Er2 Ce2 Nd1	4	2.73617	16.417
789	Sm1 Er2 Ce2 Nd1	4	3.38653	20.3192
790	Sm1 Er2 Ce2 Nd1	4	2.83885	17.0331
791	Sm1 Er2 Ce2 Nd1	4	0.637114	3.82268
792	Sm1 Er2 Ce2 Nd1	4	0.362172	2.17303
793	Sm1 Er2 Ce2 Nd1	4	2.70967	16.258
794	Sm1 Er2 Ce2 Nd1	4	1.34158	8.0495
795	Sm1 Er2 Ce2 Nd1	4	0.938556	5.63133
796	Sm1 Er2 Ce2 Nd1	4	0.993765	5.96259
797	Sm1 Er2 Ce2 Nd1	4	1.22454	7.34723
798	Sm1 Er2 Ce2 Nd1	4	0.748636	4.49182
799	Sm1 Er2 Ce2 Nd1	4	2.54073	15.2444
800	Sm1 Er2 Ce2 Nd1	4	2.83444	17.0066
801	Sm1 Er2 Ce2 Nd1	4	1.50058	9.00351
802	Sm1 Er2 Ce2 Nd1	4	1.25987	7.55924
803	Sm1 Er2 Ce2 Nd1	4	2.86536	17.1921
804	Sm1 Er2 Ce2 Nd1	4	3.24188	19.4513
805	Sm1 Er2 Ce2 Nd1	4	1.02579	6.15472
806	Sm1 Er2 Ce2 Nd1	4	2.83444	17.0066
807	Sm1 Er2 Ce2 Nd1	4	2.7196	16.3176
808	Sm1 Er2 Ce2 Nd1	4	2.95811	17.7486
809	Sm1 Er2 Ce2 Nd1	4	0.898805	5.39283
810	Sm1 Er2 Ce2 Nd1	4	3.0365	18.219
811	Sm1 Er2 Ce2 Nd1	4	1.40452	8.42713
812	Sm1 Er2 Ce2 Nd1	4	3.38432	20.3059
813	Sm1 Er2 Ce2 Nd1	4	1.62205	9.73227
814	Sm1 Er2 Ce2 Nd1	4	3.17453	19.0472
815	Sm1 Er2 Ce2 Nd1	4	2.83996	17.0398
816	Sm1 Er2 Ce2 Nd1	4	1.24662	7.47974
817	Sm1 Er2 Ce2 Nd1	4	1.4785	8.87101
818	Sm1 Er2 Ce2 Nd1	4	3.17453	19.0472
819	Sm1 Er2 Ce2 Nd1	4	2.70525	16.2315
820	Sm1 Er2 Ce2 Nd1	4	1.34048	8.04287
821	Sm1 Er2 Ce2 Nd1	4	3.2209	19.3254
822	Sm1 Er2 Ce2 Nd1	4	0.0198753	0.119252
823	Sm1 Er2 Ce2 Nd1	4	1.10087	6.60522
824	Sm1 Er2 Ce2 Nd1	4	2.63348	15.8009
825	Sm1 Er2 Ce2 Nd1	4	1.134	6.80398
826	Sm1 Er2 Ce2 Nd1	4	0.0143544	0.0861263
827	Sm1 Er2 Ce2 Nd1	4	2.96363	17.7818
828	Sm1 Er2 Ce2 Nd1	4	0.93966	5.63796
829	Sm1 Er2 Ce2 Nd1	4	1.48071	8.88426
830	Sm1 Er2 Ce2 Nd1	4	1.15166	6.90998
831	Sm1 Er2 Ce2 Nd1	4	2.94927	17.6956
832	Sm1 Er2 Ce2 Nd1	4	3.20434	19.226
833	Sm1 Er2 Ce2 Nd1	4	3.07736	18.4642
834	Sm1 Er2 Ce2 Nd1	4	3.36445	20.1867
835	Sm1 Er2 Ce2 Nd1	4	0.698948	4.19369
836	Sm1 Er2 Ce2 Nd1	4	4.95116	29.7069
837	Sm3 Er2 Nd1	3	3.03319	18.1991
838	Sm3 Er2 Nd1	3	0.877826	5.26695
839	Sm3 Er2 Nd1	3	2.78365	16.7019
840	Sm3 Er2 Nd1	3	2.9029	17.4174
841	Sm3 Er2 Nd1	3	1.38796	8.32775
842	Sm3 Er2 Nd1	3	2.75494	16.5296
843	Sm3 Er2 Nd1	3	2.13549	12.8129
844	Sm3 Er2 Nd1	3	3.23305	19.3983
845	Sm3 Er2 Nd1	3	0.745324	4.47194
846	Sm3 Er2 Nd1	3	0.866784	5.2007
847	Sm3 Er2 Nd1	3	1.48292	8.89751
848	Sm3 Er2 Nd1	3	4.63315	27.7989
849	Sm3 Er2 Nd1	3	2.22051	13.3231
850	Sm3 Er2 Nd1	3	2.79579	16.7748
851	Sm3 Er2 Nd1	3	2.78365	16.7019
852	Sm3 Er2 Nd1	3	4.63315	27.7989
853	Sm3 Er2 Nd1	3	0.745324	4.47194
854	Sm3 Er2 Nd1	3	1.09204	6.55222
855	Sm3 Er2 Nd1	3	2.55839	15.3504
856	Sm3 Er2 Nd1	3	2.99786	17.9871
857	Sm3 Er2 Nd1	3	4.48188	26.8913
858	Sm3 Er2 Nd1	3	2.9305	17.583
859	Sm3 Er2 Nd1	3	3.00007	18.0004
860	Sm3 Er2 Nd1	3	2.87419	17.2451
861	Sm3 Er2 Nd1	3	2.66329	15.9797
862	Sm3 Er2 Nd1	3	0.708886	4.25331
863	Sm3 Er2 Nd1	3	1.32833	7.96999
864	Sm3 Er2 Nd1	3	2.22051	13.3231
865	Sm3 Er2 Nd1	3	1.56242	9.37452
866	Sm3 Er2 Nd1	3	2.13659	12.8196
867	Sm3 Er2 Nd1	3	2.7991	16.7946
868	Sm3 Er2 Nd1	3	3.15796	18.9478
869	Sm3 Er2 Nd1	3	2.85763	17.1458
870	Sm3 Er2 Nd1	3	2.7991	16.7946
871	Sm3 Er2 Nd1	3	0.875617	5.2537
872	Sm3 Er2 Nd1	3	3.15796	18.9478
873	Sm3 Er2 Nd1	3	2.5595	15.357
874	Sm3 Er2 Nd1	3	0.866784	5.2007
875	Sm3 Er2 Nd1	3	0.70999	4.25994
876	Sm3 Er2 Nd1	3	2.9305	17.583
877	Sm3 Er2 Nd1	3	1.09204	6.55222
878	Sm3 Er2 Nd1	3	1.48402	8.90413
879	Sm3 Er2 Nd1	3	1.56242	9.37452
880	Sm3 Er2 Nd1	3	1.19914	7.19486
881	Sm3 Er2 Nd1	3	1.32833	7.96999
882	Sm3 Er2 Nd1	3	3.03319	18.1991
883	Sm3 Er2 Nd1	3	0.883347	5.30008
884	Sm3 Er2 Nd1	3	1.38796	8.32775
885	Sm3 Er2 Nd1	3	2.75494	16.5296
886	Sm3 Er2 Nd1	3	0.629384	3.77631
887	Sm3 Er2 Nd1	3	4.48188	26.8913
888	Sm3 Er2 Nd1	3	1.20025	7.20148
889	Sm3 Er2 Nd1	3	3.23305	19.3983
890	Sm3 Er2 Nd1	3	2.45129	14.7077
891	Sm3 Er2 Nd1	3	2.79579	16.7748
892	Sm3 Er2 Nd1	3	2.91394	17.4836
893	Sm3 Er2 Nd1	3	2.66329	15.9797
894	Sm3 Er2 Nd1	3	2.45239	14.7143
895	Sm1 Ce3 Nd2	3	1.09241	6.55443
896	Sm1 Ce3 Nd2	3	0.847277	5.08366
897	Sm1 Ce3 Nd2	3	0.969841	5.81905
898	Sm1 Ce3 Nd2	3	1.39164	8.34983
899	Sm1 Ce3 Nd2	3	0.556876	3.34126
900	Sm1 Ce3 Nd2	3	0.968737	5.81242
901	Sm1 Ce3 Nd2	3	0.394561	2.36737
902	Sm1 Ce3 Nd2	3	0.205746	1.23448
903	Sm1 Ce3 Nd2	3	0.212371	1.27423
904	Sm1 Ce3 Nd2	3	0.278622	1.67173
905	Sm1 Ce3 Nd2	3	0.669503	4.01702
906	Sm1 Ce3 Nd2	3	0.127349	0.764095
907	Sm1 Ce3 Nd2	3	0.910215	5.46129
908	Sm1 Ce3 Nd2	3	1.09241	6.55443
909	Sm1 Ce3 Nd2	3	0.338248	2.02949
910	Sm1 Ce3 Nd2	3	0.870464	5.22279
911	Sm1 Ce3 Nd2	3	0.852797	5.11678
912	Sm1 Ce3 Nd2	3	0.857214	5.14329
913	Sm1 Ce3 Nd2	3	0.260955	1.56573
914	Sm1 Ce3 Nd2	3	0.330519	1.98311
915	Sm1 Ce3 Nd2	3	0.548043	3.28826
916	Sm1 Ce3 Nd2	3	0.205746	1.23448
917	Sm1 Ce3 Nd2	3	0.321685	1.93011
918	Sm1 Ce3 Nd2	3	0.669503	4.01702
919	Sm1 Ce3 Nd2	3	0.775505	4.65303
920	Sm1 Ce3 Nd2	3	1.1432	6.85919
921	Sm1 Ce3 Nd2	3	0.635273	3.81164
922	Sm1 Ce3 Nd2	3	1.20503	7.23019
923	Sm1 Ce3 Nd2	3	0.847277	5.08366
924	Sm1 Ce3 Nd2	3	0.450875	2.70525
925	Sm1 Ce3 Nd2	3	0.555772	3.33463
926	Sm1 Ce3 Nd2	3	1.04161	6.24968
927	Sm1 Ce3 Nd2	3	1.39053	8.34321
928	Sm1 Ce3 Nd2	3	0.548043	3.28826
929	Sm1 Ce3 Nd2	3	0.634169	3.80502
930	Sm1 Ce3 Nd2	3	0.910215	5.46129
931	Sm1 Ce3 Nd2	3	0.392353	2.35412
932	Sm1 Ce3 Nd2	3	0.394561	2.36737
933	Sm1 Ce3 Nd2	3	1.04161	6.24968
934	Sm1 Ce3 Nd2	3	0.516022	3.09613
935	Sm1 Ce3 Nd2	3	0.516022	3.09613
936	Sm1 Ce3 Nd2	3	1.12884	6.77306
937	Sm1 Ce3 Nd2	3	1.12663	6.75981
938	Sm1 Ce3 Nd2	3	0.852797	5.11678
939	Sm1 Ce3 Nd2	3	0.338248	2.02949
940	Sm1 Ce3 Nd2	3	0.946653	5.67992
941	Sm1 Ce3 Nd2	3	0.546939	3.28163
942	Sm1 Ce3 Nd2	3	0.775505	4.65303
943	Sm1 Ce3 Nd2	3	1.20614	7.23682
944	Sm1 Ce3 Nd2	3	0.212371	1.27423
945	Sm1 Ce3 Nd2	3	0.128453	0.77072
946	Sm1 Ce3 Nd2	3	0.277518	1.66511
947	Sm1 Ce3 Nd2	3	0.946653	5.67992
948	Sm1 Ce3 Nd2	3	0.870464	5.22279
949	Sm1 Ce3 Nd2	3	0.548043	3.28826
950	Sm1 Ce3 Nd2	3	0.451979	2.71187
951	Sm1 Ce3 Nd2	3	0.857214	5.14329
952	Sm1 Ce3 Nd2	3	1.1443	6.86581
953	Sm1 Ce3 Nd2	3	0.327206	1.96324
954	Sm1 Ce3 Nd2	3	0.548043	3.28826
955	Sm1 Er2 Ce3	3	2.26192	13.5715
956	Sm1 Er2 Ce3	3	4.51114	27.0668
957	Sm1 Er2 Ce3	3	2.90676	17.4406
958	Sm1 Er2 Ce3	3	0.0778449	0.467069
959	Sm1 Er2 Ce3	3	2.35577	14.1346
960	Sm1 Er2 Ce3	3	2.54017	15.241
961	Sm1 Er2 Ce3	3	2.29725	13.7835
962	Sm1 Er2 Ce3	3	0.86844	5.21064
963	Sm1 Er2 Ce3	3	0.944629	5.66777
964	Sm1 Er2 Ce3	3	2.4143	14.4858
965	Sm1 Er2 Ce3	3	0.467622	2.80573
966	Sm1 Er2 Ce3	3	0.839731	5.03839
967	Sm1 Er2 Ce3	3	3.01497	18.0898
968	Sm1 Er2 Ce3	3	2.81401	16.8841
969	Sm1 Er2 Ce3	3	2.64618	15.8771
970	Sm1 Er2 Ce3	3	0.869544	5.21727
971	Sm1 Er2 Ce3	3	4.68229	28.0937
972	Sm1 Er2 Ce3	3	2.90676	17.4406
973	Sm1 Er2 Ce3	3	3.01608	18.0965
974	Sm1 Er2 Ce3	3	4.71541	28.2925
975	Sm1 Er2 Ce3	3	2.26192	13.5715
976	Sm1 Er2 Ce3	3	2.14488	12.8693
977	Sm1 Er2 Ce3	3	2.72899	16.3739
978	Sm1 Er2 Ce3	3	0.891628	5.34977
979	Sm1 Er2 Ce3	3	0.82096	4.92576
980	Sm1 Er2 Ce3	3	0.891628	5.34977
981	Sm1 Er2 Ce3	3	2.14598	12.8759
982	Sm1 Er2 Ce3	3	4.51114	27.0668
983	Sm1 Er2 Ce3	3	2.35688	14.1413
984	Sm1 Er2 Ce3	3	0.839731	5.03839
985	Sm1 Er2 Ce3	3	0.369349	2.2161
986	Sm1 Er2 Ce3	3	2.97301	17.8381
987	Sm1 Er2 Ce3	3	0.0767407	0.460444
988	Sm1 Er2 Ce3	3	0.943525	5.66115
989	Sm1 Er2 Ce3	3	2.01237	12.0742
990	Sm1 Er2 Ce3	3	2.01237	12.0742
991	Sm1 Er2 Ce3	3	2.17138	13.0283
992	Sm1 Er2 Ce3	3	0.703917	4.2235
993	Sm1 Er2 Ce3	3	0.381495	2.28897
994	Sm1 Er2 Ce3	3	2.80849	16.8509
995	Sm1 Er2 Ce3	3	2.17138	13.0283
996	Sm1 Er2 Ce3	3	0.568102	3.40861
997	Sm1 Er2 Ce3	3	2.97412	17.8447
998	Sm1 Er2 Ce3	3	2.28179	13.6908
999	Sm1 Er2 Ce3	3	2.29615	13.7769
1000	Sm1 Er2 Ce3	3	2.53134	15.188
1001	Sm1 Er2 Ce3	3	0.882794	5.29677
1002	Sm1 Er2 Ce3	3	0.548227	3.28936
1003	Sm1 Er2 Ce3	3	2.28179	13.6908
1004	Sm1 Er2 Ce3	3	2.64618	15.8771
1005	Sm1 Er2 Ce3	3	2.4143	14.4858
1006	Sm1 Er2 Ce3	3	0.82096	4.92576
1007	Sm1 Er2 Ce3	3	0.882794	5.29677
1008	Sm1 Er2 Ce3	3	0.547123	3.28274
1009	Sm1 Er2 Ce3	3	0.380391	2.28235
1010	Sm1 Er2 Ce3	3	0.703917	4.2235
1011	Sm1 Er2 Ce3	3	2.72788	16.3673
1012	Sm1 Er2 Ce3	3	2.53907	15.2344
1013	Sm1 Er2 Ce3	3	0.568102	3.40861
1014	Sm1 Er2 Ce3	3	2.53355	15.2013
1015	Sm1 Er3 Nd2	3	2.52444	15.1466
1016	Sm1 Er3 Nd2	3	0.977478	5.86487
1017	Sm1 Er3 Nd2	3	3.22449	19.3469
1018	Sm1 Er3 Nd2	3	0.694807	4.16884
1019	Sm1 Er3 Nd2	3	4.66103	27.9662
1020	Sm1 Er3 Nd2	3	2.57192	15.4315
1021	Sm1 Er3 Nd2	3	2.54321	15.2593
1022	Sm1 Er3 Nd2	3	4.8631	29.1786
1023	Sm1 Er3 Nd2	3	2.64921	15.8953
1024	Sm1 Er3 Nd2	3	2.53769	15.2261
1025	Sm1 Er3 Nd2	3	2.435	14.61
1026	Sm1 Er3 Nd2	3	2.09381	12.5628
1027	Sm1 Er3 Nd2	3	1.99222	11.9533
1028	Sm1 Er3 Nd2	3	0.977478	5.86487
1029	Sm1 Er3 Nd2	3	4.63564	27.8138
1030	Sm1 Er3 Nd2	3	2.50346	15.0208
1031	Sm1 Er3 Nd2	3	0.765475	4.59285
1032	Sm1 Er3 Nd2	3	2.99593	17.9756
1033	Sm1 Er3 Nd2	3	2.54542	15.2725
1034	Sm1 Er3 Nd2	3	4.8631	29.1786
1035	Sm1 Er3 Nd2	3	2.435	14.61
1036	Sm1 Er3 Nd2	3	2.57192	15.4315
1037	Sm1 Er3 Nd2	3	2.09381	12.5628
1038	Sm1 Er3 Nd2	3	2.99703	17.9822
1039	Sm1 Er3 Nd2	3	0.566722	3.40033
1040	Sm1 Er3 Nd2	3	2.64921	15.8953
1041	Sm1 Er3 Nd2	3	3.27528	19.6517
1042	Sm1 Er3 Nd2	3	3.22449	19.3469
1043	Sm1 Er3 Nd2	3	0.969749	5.81849
1044	Sm1 Er3 Nd2	3	2.53327	15.1996
1045	Sm1 Er3 Nd2	3	2.54431	15.2659
1046	Sm1 Er3 Nd2	3	4.64005	27.8403
1047	Sm1 Er3 Nd2	3	2.75521	16.5313
1048	Sm1 Er3 Nd2	3	0.102965	0.61779
1049	Sm1 Er3 Nd2	3	4.86199	29.172
1050	Sm1 Er3 Nd2	3	4.58926	27.5356
1051	Sm1 Er3 Nd2	3	2.52333	15.14
1052	Sm1 Er3 Nd2	3	2.67792	16.0675
1053	Sm1 Er3 Nd2	3	2.92857	17.5714
1054	Sm1 Er3 Nd2	3	0.766579	4.59948
1055	Sm1 Er3 Nd2	3	2.33673	14.0204
1056	Sm1 Er3 Nd2	3	0.565618	3.39371
1057	Sm1 Er3 Nd2	3	2.33673	14.0204
1058	Sm1 Er3 Nd2	3	0.104069	0.624416
1059	Sm1 Er3 Nd2	3	3.11076	18.6646
1060	Sm1 Er3 Nd2	3	4.86199	29.172
1061	Sm1 Er3 Nd2	3	2.92857	17.5714
1062	Sm1 Er3 Nd2	3	4.66103	27.9662
1063	Sm1 Er3 Nd2	3	4.57601	27.4561
1064	Sm1 Er3 Nd2	3	4.58926	27.5356
1065	Sm1 Er3 Nd2	3	2.67792	16.0675
1066	Sm1 Er3 Nd2	3	1.99222	11.9533
1067	Sm1 Er3 Nd2	3	0.969749	5.81849
1068	Sm1 Er3 Nd2	3	2.50346	15.0208
1069	Sm1 Er3 Nd2	3	2.75521	16.5313
1070	Sm1 Er3 Nd2	3	3.11076	18.6646
1071	Sm1 Er3 Nd2	3	4.57712	27.4627
1072	Sm1 Er3 Nd2	3	0.694807	4.16884
1073	Sm1 Er3 Nd2	3	2.53327	15.1996
1074	Sm1 Er3 Nd2	3	3.27528	19.6517
1075	Sm3 Ce2 Nd1	3	0.54105	3.2463
1076	Sm3 Ce2 Nd1	3	0.291504	1.74903
1077	Sm3 Ce2 Nd1	3	0.843596	5.06158
1078	Sm3 Ce2 Nd1	3	1.62315	9.7389
1079	Sm3 Ce2 Nd1	3	1.40894	8.45363
1080	Sm3 Ce2 Nd1	3	0.293713	1.76228
1081	Sm3 Ce2 Nd1	3	1.10087	6.60522
1082	Sm3 Ce2 Nd1	3	1.29189	7.75137
1083	Sm3 Ce2 Nd1	3	0.0220837	0.132502
1084	Sm3 Ce2 Nd1	3	1.40894	8.45363
1085	Sm3 Ce2 Nd1	3	0.976098	5.85659
1086	Sm3 Ce2 Nd1	3	0.0209795	0.125877
1087	Sm3 Ce2 Nd1	3	1.29189	7.75137
1088	Sm3 Ce2 Nd1	3	0.291504	1.74903
1089	Sm3 Ce2 Nd1	3	0.69674	4.18044
1090	Sm3 Ce2 Nd1	3	0.652572	3.91543
1091	Sm3 Ce2 Nd1	3	0.315796	1.89478
1092	Sm3 Ce2 Nd1	3	0.744219	4.46532
1093	Sm3 Ce2 Nd1	3	0.951806	5.71084
1094	Sm3 Ce2 Nd1	3	1.02247	6.13484
1095	Sm3 Ce2 Nd1	3	0.721032	4.32619
1096	Sm3 Ce2 Nd1	3	0.8447	5.0682
1097	Sm3 Ce2 Nd1	3	1.02247	6.13484
1098	Sm3 Ce2 Nd1	3	0.697844	4.18706
1099	Sm3 Ce2 Nd1	3	0.977202	5.86321
1100	Sm3 Ce2 Nd1	3	0.573071	3.43843
1101	Sm3 Ce2 Nd1	3	0.315796	1.89478
1102	Sm3 Ce2 Nd1	3	0.671343	4.02806
1103	Sm3 Ce2 Nd1	3	0.841388	5.04833
1104	Sm3 Ce2 Nd1	3	0.467069	2.80242
1105	Sm3 Ce2 Nd1	3	0.652572	3.91543
1106	Sm3 Ce2 Nd1	3	1.09977	6.5986
1107	Sm3 Ce2 Nd1	3	0.584113	3.50468
1108	Sm3 Ce2 Nd1	3	0.716615	4.29969
1109	Sm3 Ce2 Nd1	3	0.586321	3.51793
1110	Sm3 Ce2 Nd1	3	0.293713	1.76228
1111	Sm3 Ce2 Nd1	3	0.812679	4.87607
1112	Sm3 Ce2 Nd1	3	0.828137	4.96882
1113	Sm3 Ce2 Nd1	3	1.23669	7.42011
1114	Sm3 Ce2 Nd1	3	1.08431	6.50585
1115	Sm3 Ce2 Nd1	3	0.673552	4.04131
1116	Sm3 Ce2 Nd1	3	0.465965	2.79579
1117	Sm3 Ce2 Nd1	3	1.62425	9.74552
1118	Sm3 Ce2 Nd1	3	0.577488	3.46493
1119	Sm3 Ce2 Nd1	3	0.743115	4.45869
1120	Sm3 Ce2 Nd1	3	0.754157	4.52494
1121	Sm3 Ce2 Nd1	3	0.56755	3.4053
1122	Sm3 Ce2 Nd1	3	0.673552	4.04131
1123	Sm3 Ce2 Nd1	3	0.951806	5.71084
1124	Sm3 Ce2 Nd1	3	0.54105	3.2463
1125	Sm3 Ce2 Nd1	3	0.754157	4.52494
1126	Sm3 Ce2 Nd1	3	0.671343	4.02806
1127	Sm3 Ce2 Nd1	3	0.828137	4.96882
1128	Sm3 Ce2 Nd1	3	0.577488	3.46493
1129	Sm3 Ce2 Nd1	3	0.812679	4.87607
1130	Sm3 Ce2 Nd1	3	1.08431	6.50585
1131	Sm3 Ce2 Nd1	3	0.842492	5.05495
1132	Sm3 Ce2 Nd1	3	1.23558	7.41349
1133	Er3 Ce1 Nd2	3	1.98311	11.8987
1134	Er3 Ce1 Nd2	3	0.962848	5.77709
1135	Er3 Ce1 Nd2	3	2.84438	17.0663
1136	Er3 Ce1 Nd2	3	2.33866	14.032
1137	Er3 Ce1 Nd2	3	2.94154	17.6493
1138	Er3 Ce1 Nd2	3	2.44797	14.6878
1139	Er3 Ce1 Nd2	3	2.47227	14.8336
1140	Er3 Ce1 Nd2	3	2.84438	17.0663
1141	Er3 Ce1 Nd2	3	4.7778	28.6668
1142	Er3 Ce1 Nd2	3	4.62101	27.726
1143	Er3 Ce1 Nd2	3	2.94044	17.6426
1144	Er3 Ce1 Nd2	3	2.33866	14.032
1145	Er3 Ce1 Nd2	3	2.53741	15.2245
1146	Er3 Ce1 Nd2	3	2.81677	16.9006
1147	Er3 Ce1 Nd2	3	2.39718	14.3831
1148	Er3 Ce1 Nd2	3	2.81677	16.9006
1149	Er3 Ce1 Nd2	3	0.43284	2.59704
1150	Er3 Ce1 Nd2	3	4.62211	27.7327
1151	Er3 Ce1 Nd2	3	4.57463	27.4478
1152	Er3 Ce1 Nd2	3	2.68317	16.099
1153	Er3 Ce1 Nd2	3	4.79436	28.7662
1154	Er3 Ce1 Nd2	3	4.55255	27.3153
1155	Er3 Ce1 Nd2	3	2.33645	14.0187
1156	Er3 Ce1 Nd2	3	0.651468	3.90881
1157	Er3 Ce1 Nd2	3	2.33645	14.0187
1158	Er3 Ce1 Nd2	3	3.05527	18.3316
1159	Er3 Ce1 Nd2	3	2.49104	14.9462
1160	Er3 Ce1 Nd2	3	2.53079	15.1847
1161	Er3 Ce1 Nd2	3	0.43284	2.59704
1162	Er3 Ce1 Nd2	3	4.41894	26.5136
1163	Er3 Ce1 Nd2	3	1.00702	6.04209
1164	Er3 Ce1 Nd2	3	2.35964	14.1578
1165	Er3 Ce1 Nd2	3	4.57574	27.4544
1166	Er3 Ce1 Nd2	3	3.14692	18.8815
1167	Er3 Ce1 Nd2	3	2.39829	14.3897
1168	Er3 Ce1 Nd2	3	1.00702	6.04209
1169	Er3 Ce1 Nd2	3	2.49214	14.9528
1170	Er3 Ce1 Nd2	3	2.47227	14.8336
1171	Er3 Ce1 Nd2	3	2.68317	16.099
1172	Er3 Ce1 Nd2	3	4.79547	28.7728
1173	Er3 Ce1 Nd2	3	0.961744	5.77046
1174	Er3 Ce1 Nd2	3	0.563133	3.3788
1175	Er3 Ce1 Nd2	3	0.563133	3.3788
1176	Er3 Ce1 Nd2	3	4.55144	27.3087
1177	Er3 Ce1 Nd2	3	1.96655	11.7993
1178	Er3 Ce1 Nd2	3	4.7778	28.6668
1179	Er3 Ce1 Nd2	3	2.30001	13.8001
1180	Er3 Ce1 Nd2	3	2.53741	15.2245
1181	Er3 Ce1 Nd2	3	2.53079	15.1847
1182	Er3 Ce1 Nd2	3	3.14692	18.8815
1183	Er3 Ce1 Nd2	3	3.05527	18.3316
1184	Er3 Ce1 Nd2	3	2.30112	13.8067
1185	Er3 Ce1 Nd2	3	2.44797	14.6878
1186	Er3 Ce1 Nd2	3	2.35964	14.1578
1187	Er3 Ce1 Nd2	3	1.98311	11.8987
1188	Er3 Ce1 Nd2	3	0.652572	3.91543
1189	Er3 Ce1 Nd2	3	1.96655	11.7993
1190	Er3 Ce1 Nd2	3	4.41894	26.5136
1191	Sm3 Er3	2	1.93619	11.6171
1192	Sm3 Er3	2	3.36279	20.1767
1193	Sm3 Er3	2	1.98919	11.9351
1194	Sm3 Er3	2	2.08415	12.5049
1195	Sm3 Er3	2	3.36942	20.2165
1196	Sm3 Er3	2	0.124221	0.745324
1197	Sm3 Er3	2	0.46983	2.81898
1198	Sm3 Er3	2	2.08304	12.4982
1199	Sm3 Er3	2	3.66865	22.0119
1200	Sm3 Er3	2	1.99029	11.9417
1201	Sm3 Er3	2	0.128637	0.771824
1202	Sm3 Er3	2	1.99029	11.9417
1203	Sm3 Er3	2	0.46983	2.81898
1204	Sm3 Er3	2	3.67086	22.0251
1205	Sm3 Er3	2	1.8357	11.0142
1206	Sm3 Er3	2	1.8346	11.0076
1207	Sm3 Er3	2	1.46139	8.76832
1208	Sm3 Er3	2	1.93619	11.6171
1209	Sm3 Er3	2	1.46249	8.77494
1210	Sm3 Er3	2	1.98919	11.9351
1211	Tb1 Sm2 Er1 Ce2	4	3.77741	22.6645
1212	Tb1 Sm2 Er1 Ce2	4	1.90582	11.4349
1213	Tb1 Sm2 Er1 Ce2	4	2.49104	14.9462
1214	Tb1 Sm2 Er1 Ce2	4	2.13439	12.8063
1215	Tb1 Sm2 Er1 Ce2	4	2.13439	12.8063
1216	Tb1 Sm2 Er1 Ce2	4	0.923097	5.53858
1217	Tb1 Sm2 Er1 Ce2	4	1.84619	11.0772
1218	Tb1 Sm2 Er1 Ce2	4	2.15316	12.9189
1219	Tb1 Sm2 Er1 Ce2	4	1.90692	11.4415
1220	Tb1 Sm2 Er1 Ce2	4	1.88926	11.3355
1221	Tb1 Sm2 Er1 Ce2	4	1.52598	9.15589
1222	Tb1 Sm2 Er1 Ce2	4	2.81125	16.8675
1223	Tb1 Sm2 Er1 Ce2	4	1.26871	7.61224
1224	Tb1 Sm2 Er1 Ce2	4	2.77371	16.6422
1225	Tb1 Sm2 Er1 Ce2	4	2.14101	12.8461
1226	Tb1 Sm2 Er1 Ce2	4	1.34821	8.08925
1227	Tb1 Sm2 Er1 Ce2	4	1.52598	9.15589
1228	Tb1 Sm2 Er1 Ce2	4	0.885555	5.31333
1229	Tb1 Sm2 Er1 Ce2	4	1.8219	10.9314
1230	Tb1 Sm2 Er1 Ce2	4	2.35743	14.1446
1231	Tb1 Sm2 Er1 Ce2	4	2.77371	16.6422
1232	Tb1 Sm2 Er1 Ce2	4	2.88633	17.318
1233	Tb1 Sm2 Er1 Ce2	4	1.06443	6.3866
1234	Tb1 Sm2 Er1 Ce2	4	0.524487	3.14692
1235	Tb1 Sm2 Er1 Ce2	4	0.0066251	0.0397506
1236	Tb1 Sm2 Er1 Ce2	4	0.672448	4.03469
1237	Tb1 Sm2 Er1 Ce2	4	1.98974	11.9384
1238	Tb1 Sm2 Er1 Ce2	4	2.78585	16.7151
1239	Tb1 Sm2 Er1 Ce2	4	0.206482	1.23889
1240	Tb1 Sm2 Er1 Ce2	4	2.80904	16.8543
1241	Tb1 Sm2 Er1 Ce2	4	4.00598	24.0359
1242	Tb1 Sm2 Er1 Ce2	4	1.41446	8.48675
1243	Tb1 Sm2 Er1 Ce2	4	1.90692	11.4415
1244	Tb1 Sm2 Er1 Ce2	4	0.550987	3.30592
1245	Tb1 Sm2 Er1 Ce2	4	0.564238	3.38543
1246	Tb1 Sm2 Er1 Ce2	4	2.39939	14.3963
1247	Tb1 Sm2 Er1 Ce2	4	2.36847	14.2108
1248	Tb1 Sm2 Er1 Ce2	4	1.40452	8.42713
1249	Tb1 Sm2 Er1 Ce2	4	2.3221	13.9326
1250	Tb1 Sm2 Er1 Ce2	4	0.8447	5.0682
1251	Tb1 Sm2 Er1 Ce2	4	0.79722	4.78332
1252	Tb1 Sm2 Er1 Ce2	4	2.26689	13.6013
1253	Tb1 Sm2 Er1 Ce2	4	0.550987	3.30592
1254	Tb1 Sm2 Er1 Ce2	4	0.622759	3.73656
1255	Tb1 Sm2 Er1 Ce2	4	2.64783	15.887
1256	Tb1 Sm2 Er1 Ce2	4	2.12997	12.7798
1257	Tb1 Sm2 Er1 Ce2	4	0.623864	3.74318
1258	Tb1 Sm2 Er1 Ce2	4	0.255066	1.5304
1259	Tb1 Sm2 Er1 Ce2	4	0.908743	5.45246
1260	Tb1 Sm2 Er1 Ce2	4	1.03131	6.18784
1261	Tb1 Sm2 Er1 Ce2	4	2.72402	16.3441
1262	Tb1 Sm2 Er1 Ce2	4	3.80502	22.8301
1263	Tb1 Sm2 Er1 Ce2	4	1.06775	6.40647
1264	Tb1 Sm2 Er1 Ce2	4	0.949598	5.69759
1265	Tb1 Sm2 Er1 Ce2	4	2.37951	14.2771
1266	Tb1 Sm2 Er1 Ce2	4	2.68758	16.1255
1267	Tb1 Sm2 Er1 Ce2	4	2.35743	14.1446
1268	Tb1 Sm2 Er1 Ce2	4	0.945181	5.67108
1269	Tb1 Sm2 Er1 Ce2	4	0.652572	3.91543
1270	Tb1 Sm2 Er1 Ce2	4	1.52709	9.16251
1271	Tb1 Sm2 Er1 Ce2	4	3.6427	21.8562
1272	Tb1 Sm2 Er1 Ce2	4	1.20577	7.23461
1273	Tb1 Sm2 Er1 Ce2	4	2.37951	14.2771
1274	Tb1 Sm2 Er1 Ce2	4	1.88815	11.3289
1275	Tb1 Sm2 Er1 Ce2	4	1.40452	8.42713
1276	Tb1 Sm2 Er1 Ce2	4	3.71558	22.2935
1277	Tb1 Sm2 Er1 Ce2	4	2.68758	16.1255
1278	Tb1 Sm2 Er1 Ce2	4	3.77741	22.6645
1279	Tb1 Sm2 Er1 Ce2	4	2.19401	13.1641
1280	Tb1 Sm2 Er1 Ce2	4	2.19291	13.1574
1281	Tb1 Sm2 Er1 Ce2	4	1.11081	6.66485
1282	Tb1 Sm2 Er1 Ce2	4	2.39276	14.3566
1283	Tb1 Sm2 Er1 Ce2	4	0.69674	4.18044
1284	Tb1 Sm2 Er1 Ce2	4	0.687906	4.12744
1285	Tb1 Sm2 Er1 Ce2	4	3.5367	21.2202
1286	Tb1 Sm2 Er1 Ce2	4	3.05748	18.3449
1287	Tb1 Sm2 Er1 Ce2	4	0.262796	1.57677
1288	Tb1 Sm2 Er1 Ce2	4	2.1918	13.1508
1289	Tb1 Sm2 Er1 Ce2	4	2.00741	12.0444
1290	Tb1 Sm2 Er1 Ce2	4	1.93895	11.6337
1291	Tb1 Sm2 Er1 Ce2	4	1.00812	6.04872
1292	Tb1 Sm2 Er1 Ce2	4	2.40381	14.4228
1293	Tb1 Sm2 Er1 Ce2	4	0.564238	3.38543
1294	Tb1 Sm2 Er1 Ce2	4	0.204274	1.22564
1295	Tb1 Sm2 Er1 Ce2	4	1.93342	11.6005
1296	Tb1 Sm2 Er1 Ce2	4	0.488049	2.92829
1297	Tb1 Sm2 Er1 Ce2	4	2.49104	14.9462
1298	Tb1 Sm2 Er1 Ce2	4	1.61542	9.69252
1299	Tb1 Sm2 Er1 Ce2	4	1.75013	10.5008
1300	Tb1 Sm2 Er1 Ce2	4	1.03352	6.20109
1301	Tb1 Sm2 Er1 Ce2	4	3.71558	22.2935
1302	Tb1 Sm2 Er1 Ce2	4	1.99636	11.9782
1303	Tb1 Sm2 Er1 Ce2	4	3.08398	18.5039
1304	Tb1 Sm2 Er1 Ce2	4	3.6427	21.8562
1305	Tb1 Sm2 Er1 Ce2	4	2.32099	13.926
1306	Tb1 Sm2 Er1 Ce2	4	1.49286	8.95713
1307	Tb1 Sm2 Er1 Ce2	4	2.54956	15.2974
1308	Tb1 Sm2 Er1 Ce2	4	1.04124	6.24747
1309	Tb1 Sm2 Er1 Ce2	4	2.38172	14.2903
1310	Tb1 Sm2 Er1 Ce2	4	0.945181	5.67108
1311	Tb1 Sm2 Er1 Ce2	4	4.00598	24.0359
1312	Tb1 Sm2 Er1 Ce2	4	1.74351	10.461
1313	Tb1 Sm2 Er1 Ce2	4	0.910951	5.46571
1314	Tb1 Sm2 Er1 Ce2	4	3.08398	18.5039
1315	Tb1 Sm2 Er1 Ce2	4	1.8219	10.9314
1316	Tb1 Sm2 Er1 Ce2	4	0.949598	5.69759
1317	Tb1 Sm2 Er1 Ce2	4	0.44609	2.67654
1318	Tb1 Sm2 Er1 Ce2	4	2.36847	14.2108
1319	Tb1 Sm2 Er1 Ce2	4	1.11191	6.67147
1320	Tb1 Sm2 Er1 Ce2	4	2.55066	15.304
1321	Tb1 Sm2 Er1 Ce2	4	0.886659	5.31995
1322	Tb1 Sm2 Er1 Ce2	4	2.15205	12.9123
1323	Tb1 Sm2 Er1 Ce2	4	1.84619	11.0772
1324	Tb1 Sm2 Er1 Ce2	4	0.523383	3.1403
1325	Tb1 Sm2 Er1 Ce2	4	1.04124	6.24747
1326	Tb1 Sm2 Er1 Ce2	4	2.64783	15.887
1327	Tb1 Sm2 Er1 Ce2	4	1.03131	6.18784
1328	Tb1 Sm2 Er1 Ce2	4	0.898805	5.39283
1329	Tb1 Sm2 Er1 Ce2	4	0.908743	5.45246
1330	Tb1 Sm2 Er1 Ce2	4	0.898805	5.39283
1331	Tb1 Sm2 Er1 Ce2	4	1.90582	11.4349
1332	Tb1 Sm2 Er1 Ce2	4	0.687906	4.12744
1333	Tb1 Sm2 Er1 Ce2	4	2.72402	16.3441
1334	Tb1 Sm2 Er1 Ce2	4	3.05307	18.3184
1335	Tb1 Sm2 Er1 Ce2	4	1.75013	10.5008
1336	Tb1 Sm2 Er1 Ce2	4	0.908743	5.45246
1337	Tb1 Sm2 Er1 Ce2	4	1.4266	8.55963
1338	Tb1 Sm2 Er1 Ce2	4	2.19401	13.1641
1339	Tb1 Sm2 Er1 Ce2	4	2.40381	14.4228
1340	Tb1 Sm2 Er1 Ce2	4	0.928618	5.57171
1341	Tb1 Sm2 Er1 Ce2	4	0.843596	5.06158
1342	Tb1 Sm2 Er1 Ce2	4	1.56573	9.39439
1343	Tb1 Sm2 Er1 Ce2	4	1.61652	9.69915
1344	Tb1 Sm2 Er1 Ce2	4	1.52598	9.15589
1345	Tb1 Sm2 Er1 Ce2	4	0.923097	5.53858
1346	Tb1 Sm2 Er1 Ce2	4	1.00922	6.05534
1347	Tb1 Sm2 Er1 Ce2	4	0.69674	4.18044
1348	Tb1 Sm2 Er1 Ce2	4	1.49396	8.96376
1349	Tb1 Sm2 Er1 Ce2	4	3.5378	21.2268
1350	Tb1 Sm2 Er1 Ce2	4	2.35743	14.1446
1351	Tb1 Sm2 Er1 Ce2	4	2.14101	12.8461
1352	Tb1 Sm2 Er1 Ce2	4	1.26871	7.61224
1353	Tb1 Sm2 Er1 Ce2	4	0.514549	3.0873
1354	Tb1 Sm2 Er1 Ce2	4	2.26689	13.6013
1355	Tb1 Sm2 Er1 Ce2	4	3.80612	22.8367
1356	Tb1 Sm2 Er1 Ce2	4	2.12887	12.7732
1357	Tb1 Sm2 Er1 Ce2	4	1.98974	11.9384
1358	Tb1 Sm2 Er1 Ce2	4	0.457132	2.74279
1359	Tb1 Sm2 Er1 Ce2	4	0.652572	3.91543
1360	Tb1 Sm2 Er1 Ce2	4	2.86646	17.1988
1361	Tb1 Sm2 Er1 Ce2	4	2.43141	14.5885
1362	Tb1 Sm2 Er1 Ce2	4	2.78585	16.7151
1363	Tb1 Sm2 Er1 Ce2	4	1.06443	6.3866
1364	Tb1 Sm2 Er1 Ce2	4	2.26137	13.5682
1365	Tb1 Sm2 Er1 Ce2	4	2.38172	14.2903
1366	Tb1 Sm2 Er1 Ce2	4	2.26578	13.5947
1367	Tb1 Sm2 Er1 Ce2	4	1.99636	11.9782
1368	Tb1 Sm2 Er1 Ce2	4	1.06554	6.39322
1369	Tb1 Sm2 Er1 Ce2	4	0.205378	1.23227
1370	Tb1 Sm2 Er1 Ce2	4	1.03352	6.20109
1371	Tb1 Sm2 Er1 Ce2	4	0.514549	3.0873
1372	Tb1 Sm2 Er1 Ce2	4	2.88633	17.318
1373	Tb1 Sm2 Er1 Ce2	4	1.06443	6.3866
1374	Tb1 Sm2 Er1 Ce2	4	1.56463	9.38777
1375	Tb1 Sm2 Er1 Ce2	4	1.06775	6.40647
1376	Tb1 Sm2 Er1 Ce2	4	0.901013	5.40608
1377	Tb1 Sm2 Er1 Ce2	4	1.34821	8.08925
1378	Tb1 Sm2 Er1 Ce2	4	1.20687	7.24123
1379	Tb1 Sm2 Er1 Ce2	4	1.74461	10.4677
1380	Tb1 Sm2 Er1 Ce2	4	2.43141	14.5885
1381	Tb1 Sm2 Er1 Ce2	4	0.488049	2.92829
1382	Tb1 Sm2 Er1 Ce2	4	0.457132	2.74279
1383	Tb1 Sm2 Er1 Ce2	4	2.26578	13.5947
1384	Tb1 Sm2 Er1 Ce2	4	0.79722	4.78332
1385	Tb1 Sm2 Er1 Ce2	4	2.26137	13.5682
1386	Tb1 Sm2 Er1 Ce2	4	2.00851	12.0511
1387	Tb1 Sm2 Er1 Ce2	4	2.35743	14.1446
1388	Tb1 Sm2 Er1 Ce2	4	0.672448	4.03469
1389	Tb1 Sm2 Er1 Ce2	4	2.86536	17.1921
1390	Tb2 Sm1 Ce3	3	0.291504	1.74903
1391	Tb2 Sm1 Ce3	3	0.396402	2.37841
1392	Tb2 Sm1 Ce3	3	1.35262	8.11575
1393	Tb2 Sm1 Ce3	3	3.18115	19.0869
1394	Tb2 Sm1 Ce3	3	2.23487	13.4092
1395	Tb2 Sm1 Ce3	3	1.52929	9.17576
1396	Tb2 Sm1 Ce3	3	1.35262	8.11575
1397	Tb2 Sm1 Ce3	3	0.756365	4.53819
1398	Tb2 Sm1 Ce3	3	0.396402	2.37841
1399	Tb2 Sm1 Ce3	3	1.59444	9.56664
1400	Tb2 Sm1 Ce3	3	0.595155	3.57093
1401	Tb2 Sm1 Ce3	3	2.97136	17.8281
1402	Tb2 Sm1 Ce3	3	1.93895	11.6337
1403	Tb2 Sm1 Ce3	3	0.692323	4.15394
1404	Tb2 Sm1 Ce3	3	1.93784	11.627
1405	Tb2 Sm1 Ce3	3	1.3195	7.91699
1406	Tb2 Sm1 Ce3	3	0.573071	3.43843
1407	Tb2 Sm1 Ce3	3	1.99747	11.9848
1408	Tb2 Sm1 Ce3	3	0.595155	3.57093
1409	Tb2 Sm1 Ce3	3	1.3195	7.91699
1410	Tb2 Sm1 Ce3	3	1.32281	7.93687
1411	Tb2 Sm1 Ce3	3	1.81417	10.885
1412	Tb2 Sm1 Ce3	3	2.15205	12.9123
1413	Tb2 Sm1 Ce3	3	0.316901	1.9014
1414	Tb2 Sm1 Ce3	3	0.695635	4.17381
1415	Tb2 Sm1 Ce3	3	0.239608	1.43765
1416	Tb2 Sm1 Ce3	3	0.717719	4.30631
1417	Tb2 Sm1 Ce3	3	1.62646	9.75877
1418	Tb2 Sm1 Ce3	3	1.99968	11.9981
1419	Tb2 Sm1 Ce3	3	0.538841	3.23305
1420	Tb2 Sm1 Ce3	3	1.6099	9.65939
1421	Tb2 Sm1 Ce3	3	0.354443	2.12666
1422	Tb2 Sm1 Ce3	3	0.578592	3.47155
1423	Tb2 Sm1 Ce3	3	0.397506	2.38504
1424	Tb2 Sm1 Ce3	3	2.15205	12.9123
1425	Tb2 Sm1 Ce3	3	1.22896	7.37374
1426	Tb2 Sm1 Ce3	3	0.373214	2.23928
1427	Tb2 Sm1 Ce3	3	0.240712	1.44427
1428	Tb2 Sm1 Ce3	3	0.538841	3.23305
1429	Tb2 Sm1 Ce3	3	1.99968	11.9981
1430	Tb2 Sm1 Ce3	3	0.717719	4.30631
1431	Tb2 Sm1 Ce3	3	0.463757	2.78254
1432	Tb2 Sm1 Ce3	3	1.59775	9.58652
1433	Tb2 Sm1 Ce3	3	0.756365	4.53819
1434	Tb2 Sm1 Ce3	3	1.81417	10.885
1435	Tb2 Sm1 Ce3	3	1.68278	10.0967
1436	Tb2 Sm1 Ce3	3	1.32281	7.93687
1437	Tb2 Sm1 Ce3	3	1.99857	11.9914
1438	Tb2 Sm1 Ce3	3	1.61542	9.69252
1439	Tb2 Sm1 Ce3	3	1.5304	9.18239
1440	Tb2 Sm1 Ce3	3	1.59775	9.58652
1441	Tb2 Sm1 Ce3	3	1.61542	9.69252
1442	Tb2 Sm1 Ce3	3	0.468174	2.80904
1443	Tb2 Sm1 Ce3	3	2.97025	17.8215
1444	Tb2 Sm1 Ce3	3	0.397506	2.38504
1445	Tb2 Sm1 Ce3	3	2.22824	13.3695
1446	Tb2 Sm1 Ce3	3	1.22896	7.37374
1447	Tb2 Sm1 Ce3	3	1.59554	9.57327
1448	Tb2 Sm1 Ce3	3	3.18115	19.0869
1449	Tb2 Sm1 Ce3	3	1.68278	10.0967
1450	Tb2 Sm1 Er1 Ce2	4	1.69271	10.1563
1451	Tb2 Sm1 Er1 Ce2	4	1.31067	7.86399
1452	Tb2 Sm1 Er1 Ce2	4	2.01072	12.0643
1453	Tb2 Sm1 Er1 Ce2	4	3.23194	19.3917
1454	Tb2 Sm1 Er1 Ce2	4	1.64523	9.8714
1455	Tb2 Sm1 Er1 Ce2	4	1.3449	8.06937
1456	Tb2 Sm1 Er1 Ce2	4	0.373214	2.23928
1457	Tb2 Sm1 Er1 Ce2	4	1.61984	9.71902
1458	Tb2 Sm1 Er1 Ce2	4	2.4027	14.4162
1459	Tb2 Sm1 Er1 Ce2	4	1.34048	8.04287
1460	Tb2 Sm1 Er1 Ce2	4	2.76156	16.5694
1461	Tb2 Sm1 Er1 Ce2	4	0.73649	4.41894
1462	Tb2 Sm1 Er1 Ce2	4	2.9824	17.8944
1463	Tb2 Sm1 Er1 Ce2	4	3.53339	21.2003
1464	Tb2 Sm1 Er1 Ce2	4	0.765199	4.59119
1465	Tb2 Sm1 Er1 Ce2	4	0.679073	4.07444
1466	Tb2 Sm1 Er1 Ce2	4	3.66478	21.9887
1467	Tb2 Sm1 Er1 Ce2	4	1.57567	9.45402
1468	Tb2 Sm1 Er1 Ce2	4	3.29599	19.7759
1469	Tb2 Sm1 Er1 Ce2	4	3.56762	21.4057
1470	Tb2 Sm1 Er1 Ce2	4	1.36587	8.19525
1471	Tb2 Sm1 Er1 Ce2	4	2.26578	13.5947
1472	Tb2 Sm1 Er1 Ce2	4	1.41446	8.48675
1473	Tb2 Sm1 Er1 Ce2	4	1.16381	6.98285
1474	Tb2 Sm1 Er1 Ce2	4	1.17375	7.04248
1475	Tb2 Sm1 Er1 Ce2	4	1.25435	7.52611
1476	Tb2 Sm1 Er1 Ce2	4	1.73909	10.4345
1477	Tb2 Sm1 Er1 Ce2	4	3.68024	22.0815
1478	Tb2 Sm1 Er1 Ce2	4	2.20947	13.2568
1479	Tb2 Sm1 Er1 Ce2	4	1.89147	11.3488
1480	Tb2 Sm1 Er1 Ce2	4	2.13991	12.8394
1481	Tb2 Sm1 Er1 Ce2	4	3.53339	21.2003
1482	Tb2 Sm1 Er1 Ce2	4	1.65186	9.91115
1483	Tb2 Sm1 Er1 Ce2	4	1.60217	9.61302
1484	Tb2 Sm1 Er1 Ce2	4	3.36665	20.1999
1485	Tb2 Sm1 Er1 Ce2	4	1.70044	10.2027
1486	Tb2 Sm1 Er1 Ce2	4	0.377631	2.26578
1487	Tb2 Sm1 Er1 Ce2	4	3.56762	21.4057
1488	Tb2 Sm1 Er1 Ce2	4	2.11893	12.7136
1489	Tb2 Sm1 Er1 Ce2	4	2.20947	13.2568
1490	Tb2 Sm1 Er1 Ce2	4	2.1388	12.8328
1491	Tb2 Sm1 Er1 Ce2	4	2.00961	12.0577
1492	Tb2 Sm1 Er1 Ce2	4	1.27423	7.64536
1493	Tb2 Sm1 Er1 Ce2	4	1.81086	10.8652
1494	Tb2 Sm1 Er1 Ce2	4	1.71259	10.2755
1495	Tb2 Sm1 Er1 Ce2	4	0.928618	5.57171
1496	Tb2 Sm1 Er1 Ce2	4	2.67212	16.0327
1497	Tb2 Sm1 Er1 Ce2	4	1.41446	8.48675
1498	Tb2 Sm1 Er1 Ce2	4	1.25546	7.53274
1499	Tb2 Sm1 Er1 Ce2	4	3.52014	21.1208
1500	Tb2 Sm1 Er1 Ce2	4	1.2676	7.60561
1501	Tb2 Sm1 Er1 Ce2	4	2.84879	17.0928
1502	Tb2 Sm1 Er1 Ce2	4	1.70817	10.249
1503	Tb2 Sm1 Er1 Ce2	4	2.1388	12.8328
1504	Tb2 Sm1 Er1 Ce2	4	0.505716	3.0343
1505	Tb2 Sm1 Er1 Ce2	4	2.14101	12.8461
1506	Tb2 Sm1 Er1 Ce2	4	2.56502	15.3901
1507	Tb2 Sm1 Er1 Ce2	4	2.6666	15.9996
1508	Tb2 Sm1 Er1 Ce2	4	2.2161	13.2966
1509	Tb2 Sm1 Er1 Ce2	4	2.26689	13.6013
1510	Tb2 Sm1 Er1 Ce2	4	1.32281	7.93687
1511	Tb2 Sm1 Er1 Ce2	4	3.47486	20.8492
1512	Tb2 Sm1 Er1 Ce2	4	0.395298	2.37179
1513	Tb2 Sm1 Er1 Ce2	4	1.98643	11.9186
1514	Tb2 Sm1 Er1 Ce2	4	2.14543	12.8726
1515	Tb2 Sm1 Er1 Ce2	4	2.9824	17.8944
1516	Tb2 Sm1 Er1 Ce2	4	0.777345	4.66407
1517	Tb2 Sm1 Er1 Ce2	4	0.754157	4.52494
1518	Tb2 Sm1 Er1 Ce2	4	2.60918	15.6551
1519	Tb2 Sm1 Er1 Ce2	4	0.374318	2.24591
1520	Tb2 Sm1 Er1 Ce2	4	2.67654	16.0592
1521	Tb2 Sm1 Er1 Ce2	4	2.11893	12.7136
1522	Tb2 Sm1 Er1 Ce2	4	1.36698	8.20187
1523	Tb2 Sm1 Er1 Ce2	4	1.70044	10.2027
1524	Tb2 Sm1 Er1 Ce2	4	1.63309	9.79852
1525	Tb2 Sm1 Er1 Ce2	4	2.2161	13.2966
1526	Tb2 Sm1 Er1 Ce2	4	1.31729	7.90374
1527	Tb2 Sm1 Er1 Ce2	4	1.98643	11.9186
1528	Tb2 Sm1 Er1 Ce2	4	2.78806	16.7284
1529	Tb2 Sm1 Er1 Ce2	4	1.73798	10.4279
1530	Tb2 Sm1 Er1 Ce2	4	0.873409	5.24045
1531	Tb2 Sm1 Er1 Ce2	4	1.37471	8.24825
1532	Tb2 Sm1 Er1 Ce2	4	0.397506	2.38504
1533	Tb2 Sm1 Er1 Ce2	4	2.52858	15.1715
1534	Tb2 Sm1 Er1 Ce2	4	2.10789	12.6473
1535	Tb2 Sm1 Er1 Ce2	4	0.74974	4.49844
1536	Tb2 Sm1 Er1 Ce2	4	0.764095	4.58457
1537	Tb2 Sm1 Er1 Ce2	4	0.81047	4.86282
1538	Tb2 Sm1 Er1 Ce2	4	2.20947	13.2568
1539	Tb2 Sm1 Er1 Ce2	4	1.62094	9.72565
1540	Tb2 Sm1 Er1 Ce2	4	1.82963	10.9778
1541	Tb2 Sm1 Er1 Ce2	4	1.25546	7.53274
1542	Tb2 Sm1 Er1 Ce2	4	2.58268	15.4961
1543	Tb2 Sm1 Er1 Ce2	4	0.873409	5.24045
1544	Tb2 Sm1 Er1 Ce2	4	3.66478	21.9887
1545	Tb2 Sm1 Er1 Ce2	4	1.65296	9.91777
1546	Tb2 Sm1 Er1 Ce2	4	1.32281	7.93687
1547	Tb2 Sm1 Er1 Ce2	4	1.95993	11.7596
1548	Tb2 Sm1 Er1 Ce2	4	1.34048	8.04287
1549	Tb2 Sm1 Er1 Ce2	4	1.51384	9.08301
1550	Tb2 Sm1 Er1 Ce2	4	3.29599	19.7759
1551	Tb2 Sm1 Er1 Ce2	4	0.801637	4.80982
1552	Tb2 Sm1 Er1 Ce2	4	0.417381	2.50429
1553	Tb2 Sm1 Er1 Ce2	4	1.82853	10.9712
1554	Tb2 Sm1 Er1 Ce2	4	2.10789	12.6473
1555	Tb2 Sm1 Er1 Ce2	4	2.8499	17.0994
1556	Tb2 Sm1 Er1 Ce2	4	1.57567	9.45402
1557	Tb2 Sm1 Er1 Ce2	4	1.87932	11.2759
1558	Tb2 Sm1 Er1 Ce2	4	1.16933	7.01598
1559	Tb2 Sm1 Er1 Ce2	4	1.63198	9.7919
1560	Tb2 Sm1 Er1 Ce2	4	2.60918	15.6551
1561	Tb2 Sm1 Er1 Ce2	4	3.39647	20.3788
1562	Tb2 Sm1 Er1 Ce2	4	1.51384	9.08301
1563	Tb2 Sm1 Er1 Ce2	4	0.473695	2.84217
1564	Tb2 Sm1 Er1 Ce2	4	1.64523	9.8714
1565	Tb2 Sm1 Er1 Ce2	4	0.380943	2.28566
1566	Tb2 Sm1 Er1 Ce2	4	1.82963	10.9778
1567	Tb2 Sm1 Er1 Ce2	4	1.95109	11.7066
1568	Tb2 Sm1 Er1 Ce2	4	1.94888	11.6933
1569	Tb2 Sm1 Er1 Ce2	4	0.933035	5.59821
1570	Tb2 Sm1 Er1 Ce2	4	1.346	8.076
1571	Tb2 Sm1 Er1 Ce2	4	1.67946	10.0768
1572	Tb2 Sm1 Er1 Ce2	4	1.41556	8.49338
1573	Tb2 Sm1 Er1 Ce2	4	3.46382	20.7829
1574	Tb2 Sm1 Er1 Ce2	4	1.75013	10.5008
1575	Tb2 Sm1 Er1 Ce2	4	1.26208	7.57249
1576	Tb2 Sm1 Er1 Ce2	4	2.20947	13.2568
1577	Tb2 Sm1 Er1 Ce2	4	0.0165627	0.0993765
1578	Tb2 Sm1 Er1 Ce2	4	0.114835	0.68901
1579	Tb2 Sm1 Er1 Ce2	4	0.780658	4.68395
1580	Tb2 Sm1 Er1 Ce2	4	0.380943	2.28566
1581	Tb2 Sm1 Er1 Ce2	4	3.39647	20.3788
1582	Tb2 Sm1 Er1 Ce2	4	1.69271	10.1563
1583	Tb2 Sm1 Er1 Ce2	4	0.679073	4.07444
1584	Tb2 Sm1 Er1 Ce2	4	1.94888	11.6933
1585	Tb2 Sm1 Er1 Ce2	4	0.505716	3.0343
1586	Tb2 Sm1 Er1 Ce2	4	3.49143	20.9486
1587	Tb2 Sm1 Er1 Ce2	4	1.82963	10.9778
1588	Tb2 Sm1 Er1 Ce2	4	3.23084	19.385
1589	Tb2 Sm1 Er1 Ce2	4	2.20837	13.2502
1590	Tb2 Sm1 Er1 Ce2	4	3.36003	20.1602
1591	Tb2 Sm1 Er1 Ce2	4	1.60217	9.61302
1592	Tb2 Sm1 Er1 Ce2	4	0.417381	2.50429
1593	Tb2 Sm1 Er1 Ce2	4	3.49253	20.9552
1594	Tb2 Sm1 Er1 Ce2	4	1.61984	9.71902
1595	Tb2 Sm1 Er1 Ce2	4	2.06041	12.3624
1596	Tb2 Sm1 Er1 Ce2	4	0.802741	4.81645
1597	Tb2 Sm1 Er1 Ce2	4	2.78806	16.7284
1598	Tb2 Sm1 Er1 Ce2	4	0.115939	0.695635
1599	Tb2 Sm1 Er1 Ce2	4	2.58379	15.5027
1600	Tb2 Sm1 Er1 Ce2	4	0.374318	2.24591
1601	Tb2 Sm1 Er1 Ce2	4	0.473695	2.84217
1602	Tb2 Sm1 Er1 Ce2	4	2.52748	15.1649
1603	Tb2 Sm1 Er1 Ce2	4	1.62094	9.72565
1604	Tb2 Sm1 Er1 Ce2	4	3.46382	20.7829
1605	Tb2 Sm1 Er1 Ce2	4	1.75123	10.5074
1606	Tb2 Sm1 Er1 Ce2	4	2.06041	12.3624
1607	Tb2 Sm1 Er1 Ce2	4	2.56612	15.3967
1608	Tb2 Sm1 Er1 Ce2	4	2.07586	12.4552
1609	Tb2 Sm1 Er1 Ce2	4	2.67102	16.0261
1610	Tb2 Sm1 Er1 Ce2	4	3.52124	21.1274
1611	Tb2 Sm1 Er1 Ce2	4	3.67914	22.0748
1612	Tb2 Sm1 Er1 Ce2	4	1.36477	8.18862
1613	Tb2 Sm1 Er1 Ce2	4	3.47486	20.8492
1614	Tb2 Sm1 Er1 Ce2	4	1.67946	10.0768
1615	Tb2 Sm1 Er1 Ce2	4	1.57567	9.45402
1616	Tb2 Sm1 Er1 Ce2	4	2.76156	16.5694
1617	Tb2 Sm1 Er1 Ce2	4	2.20726	13.2436
1618	Tb2 Sm1 Er1 Ce2	4	1.14614	6.87685
1619	Tb2 Sm1 Er1 Ce2	4	2.07476	12.4486
1620	Tb2 Sm1 Er1 Ce2	4	0.81047	4.86282
1621	Tb2 Sm1 Er1 Ce2	4	1.17816	7.06898
1622	Tb2 Sm1 Er1 Ce2	4	1.80976	10.8585
1623	Tb2 Sm1 Er1 Ce2	4	1.41667	8.5
1624	Tb2 Sm1 Er1 Ce2	4	2.14101	12.8461
1625	Tb2 Sm1 Er1 Ce2	4	1.57567	9.45402
1626	Tb2 Sm1 Er1 Ce2	4	1.14725	6.88348
1627	Tb2 Sm1 Er1 Ce2	4	2.4016	14.4096
1628	Tb2 Sm1 Er1 Ce2	4	0.73649	4.41894
1629	Tb2 Nd4	2	2.00961	12.0577
1630	Tb2 Nd4	2	0.239608	1.43765
1631	Tb2 Nd4	2	0.510133	3.0608
1632	Tb2 Nd4	2	1.86717	11.203
1633	Tb2 Nd4	2	2.04495	12.2697
1634	Tb2 Nd4	2	1.87159	11.2295
1635	Tb2 Nd4	2	2.00851	12.0511
1636	Tb2 Nd4	2	2.0593	12.3558
1637	Tb2 Nd4	2	0.403027	2.41816
1638	Tb2 Nd4	2	1.87269	11.2362
1639	Tb2 Nd4	2	1.86717	11.203
1640	Tb2 Nd4	2	0.510133	3.0608
1641	Tb2 Nd4	2	3.59301	21.5581
1642	Tb2 Nd4	2	0.403027	2.41816
1643	Er2 Nd4	2	2.8775	17.265
1644	Er2 Nd4	2	2.98129	17.8878
1645	Er2 Nd4	2	0.895493	5.37296
1646	Er2 Nd4	2	2.74279	16.4567
1647	Er2 Nd4	2	0.602884	3.6173
1648	Er2 Nd4	2	2.87861	17.2716
1649	Er2 Nd4	2	2.87861	17.2716
1650	Er2 Nd4	2	0.602884	3.6173
1651	Er2 Nd4	2	2.98129	17.8878
1652	Er2 Nd4	2	5.18635	31.1181
1653	Er2 Nd4	2	2.8775	17.265
1654	Er2 Nd4	2	0.895493	5.37296
1655	Er2 Nd4	2	0.759678	4.55807
1656	Er2 Nd4	2	2.74279	16.4567
1657	Tb3 Ce1 Nd2	3	1.7159	10.2954
1658	Tb3 Ce1 Nd2	3	3.09834	18.59
1659	Tb3 Ce1 Nd2	3	2.06372	12.3823
1660	Tb3 Ce1 Nd2	3	1.47961	8.87763
1661	Tb3 Ce1 Nd2	3	0.0673552	0.404131
1662	Tb3 Ce1 Nd2	3	3.05086	18.3051
1663	Tb3 Ce1 Nd2	3	2.03943	12.2366
1664	Tb3 Ce1 Nd2	3	3.05196	18.3118
1665	Tb3 Ce1 Nd2	3	2.02176	12.1306
1666	Tb3 Ce1 Nd2	3	1.717	10.302
1667	Tb3 Ce1 Nd2	3	0.592946	3.55768
1668	Tb3 Ce1 Nd2	3	1.54917	9.29501
1669	Tb3 Ce1 Nd2	3	2.06372	12.3823
1670	Tb3 Ce1 Nd2	3	0.594051	3.5643
1671	Tb3 Ce1 Nd2	3	1.51163	9.06976
1672	Tb3 Ce1 Nd2	3	0.314692	1.88815
1673	Tb3 Ce1 Nd2	3	1.98643	11.9186
1674	Tb3 Ce1 Nd2	3	2.80904	16.8543
1675	Tb3 Ce1 Nd2	3	1.49286	8.95713
1676	Tb3 Ce1 Nd2	3	1.76007	10.5604
1677	Tb3 Ce1 Nd2	3	2.04936	12.2962
1678	Tb3 Ce1 Nd2	3	1.44538	8.67225
1679	Tb3 Ce1 Nd2	3	1.37802	8.26812
1680	Tb3 Ce1 Nd2	3	0.315796	1.89478
1681	Tb3 Ce1 Nd2	3	1.91686	11.5012
1682	Tb3 Ce1 Nd2	3	1.44538	8.67225
1683	Tb3 Ce1 Nd2	3	1.29631	7.77787
1684	Tb3 Ce1 Nd2	3	2.05047	12.3028
1685	Tb3 Ce1 Nd2	3	0.482528	2.89517
1686	Tb3 Ce1 Nd2	3	1.41335	8.48013
1687	Tb3 Ce1 Nd2	3	0.482528	2.89517
1688	Tb3 Ce1 Nd2	3	1.57125	9.42752
1689	Tb3 Ce1 Nd2	3	1.91907	11.5144
1690	Tb3 Ce1 Nd2	3	3.1679	19.0074
1691	Tb3 Ce1 Nd2	3	3.04975	18.2985
1692	Tb3 Ce1 Nd2	3	1.56904	9.41427
1693	Tb3 Ce1 Nd2	3	1.44538	8.67225
1694	Tb3 Ce1 Nd2	3	1.76007	10.5604
1695	Tb3 Ce1 Nd2	3	0.0684594	0.410756
1696	Tb3 Ce1 Nd2	3	1.46856	8.81138
1697	Tb3 Ce1 Nd2	3	3.04975	18.2985
1698	Tb3 Ce1 Nd2	3	1.98643	11.9186
1699	Tb3 Ce1 Nd2	3	0.596259	3.57755
1700	Tb3 Ce1 Nd2	3	1.37802	8.26812
1701	Tb3 Ce1 Nd2	3	1.44538	8.67225
1702	Tb3 Ce1 Nd2	3	1.51163	9.06976
1703	Tb3 Ce1 Nd2	3	1.54917	9.29501
1704	Tb3 Ce1 Nd2	3	3.09834	18.59
1705	Tb3 Ce1 Nd2	3	0.60178	3.61068
1706	Tb3 Ce1 Nd2	3	1.49396	8.96376
1707	Tb3 Ce1 Nd2	3	1.29521	7.77124
1708	Tb3 Ce1 Nd2	3	2.96363	17.7818
1709	Tb3 Ce1 Nd2	3	2.96473	17.7884
1710	Tb3 Ce1 Nd2	3	1.46856	8.81138
1711	Tb3 Ce1 Nd2	3	3.1668	19.0008
1712	Tb3 Ce1 Nd2	3	1.41335	8.48013
1713	Tb3 Ce1 Nd2	3	2.80904	16.8543
1714	Tb3 Ce1 Nd2	3	1.4774	8.86438
1715	Ce2 Nd4	2	0.513445	3.08067
1716	Ce2 Nd4	2	0.171148	1.02689
1717	Ce2 Nd4	2	0.305859	1.83515
1718	Ce2 Nd4	2	0.425111	2.55066
1719	Ce2 Nd4	2	0.172253	1.03352
1720	Ce2 Nd4	2	0.477007	2.86204
1721	Ce2 Nd4	2	0.477007	2.86204
1722	Ce2 Nd4	2	0.431736	2.59041
1723	Ce2 Nd4	2	0.280463	1.68278
1724	Ce2 Nd4	2	0.305859	1.83515
1725	Ce2 Nd4	2	0.280463	1.68278
1726	Ce2 Nd4	2	0.768512	4.61107
1727	Ce2 Nd4	2	0.319109	1.91465
1728	Ce2 Nd4	2	0.319109	1.91465
1729	Tb3 Er1 Nd2	3	2.26358	13.5815
1730	Tb3 Er1 Nd2	3	3.30813	19.8488
1731	Tb3 Er1 Nd2	3	2.17855	13.0713
1732	Tb3 Er1 Nd2	3	2.89406	17.3644
1733	Tb3 Er1 Nd2	3	1.63971	9.83827
1734	Tb3 Er1 Nd2	3	2.18187	13.0912
1735	Tb3 Er1 Nd2	3	3.18667	19.12
1736	Tb3 Er1 Nd2	3	2.26468	13.5881
1737	Tb3 Er1 Nd2	3	1.51604	9.09626
1738	Tb3 Er1 Nd2	3	2.36737	14.2042
1739	Tb3 Er1 Nd2	3	3.86243	23.1746
1740	Tb3 Er1 Nd2	3	1.37581	8.25487
1741	Tb3 Er1 Nd2	3	1.66069	9.96415
1742	Tb3 Er1 Nd2	3	2.30112	13.8067
1743	Tb3 Er1 Nd2	3	3.80281	22.8168
1744	Tb3 Er1 Nd2	3	1.75896	10.5538
1745	Tb3 Er1 Nd2	3	3.75533	22.532
1746	Tb3 Er1 Nd2	3	1.65959	9.95752
1747	Tb3 Er1 Nd2	3	2.36847	14.2108
1748	Tb3 Er1 Nd2	3	3.83924	23.0355
1749	Tb3 Er1 Nd2	3	1.66069	9.96415
1750	Tb3 Er1 Nd2	3	2.92388	17.5433
1751	Tb3 Er1 Nd2	3	3.18557	19.1134
1752	Tb3 Er1 Nd2	3	1.34379	8.06275
1753	Tb3 Er1 Nd2	3	3.80612	22.8367
1754	Tb3 Er1 Nd2	3	1.34379	8.06275
1755	Tb3 Er1 Nd2	3	1.3979	8.38738
1756	Tb3 Er1 Nd2	3	1.66069	9.96415
1757	Tb3 Er1 Nd2	3	0.375422	2.25253
1758	Tb3 Er1 Nd2	3	3.30924	19.8554
1759	Tb3 Er1 Nd2	3	0.375422	2.25253
1760	Tb3 Er1 Nd2	3	1.43102	8.58613
1761	Tb3 Er1 Nd2	3	2.91394	17.4836
1762	Tb3 Er1 Nd2	3	1.84178	11.0507
1763	Tb3 Er1 Nd2	3	3.78072	22.6843
1764	Tb3 Er1 Nd2	3	0.0132502	0.0795012
1765	Tb3 Er1 Nd2	3	1.63971	9.83827
1766	Tb3 Er1 Nd2	3	3.80722	22.8433
1767	Tb3 Er1 Nd2	3	3.75533	22.532
1768	Tb3 Er1 Nd2	3	1.57346	9.44077
1769	Tb3 Er1 Nd2	3	1.75896	10.5538
1770	Tb3 Er1 Nd2	3	1.84178	11.0507
1771	Tb3 Er1 Nd2	3	3.86243	23.1746
1772	Tb3 Er1 Nd2	3	1.43102	8.58613
1773	Tb3 Er1 Nd2	3	3.83924	23.0355
1774	Tb3 Er1 Nd2	3	2.30001	13.8001
1775	Tb3 Er1 Nd2	3	2.92388	17.5433
1776	Tb3 Er1 Nd2	3	1.51715	9.10289
1777	Tb3 Er1 Nd2	3	1.399	8.394
1778	Tb3 Er1 Nd2	3	1.37581	8.25487
1779	Tb3 Er1 Nd2	3	2.91394	17.4836
1780	Tb3 Er1 Nd2	3	3.52014	21.1208
1781	Tb3 Er1 Nd2	3	1.52156	9.12939
1782	Tb3 Er1 Nd2	3	3.09503	18.5702
1783	Tb3 Er1 Nd2	3	1.57346	9.44077
1784	Tb3 Er1 Nd2	3	3.09503	18.5702
1785	Tb3 Er1 Nd2	3	2.89406	17.3644
1786	Tb3 Er1 Nd2	3	0.0132502	0.0795012
1787	Tb3 Er1 Nd2	3	3.52014	21.1208
1788	Tb3 Er1 Nd2	3	1.52156	9.12939
1789	Er1 Ce1 Nd1 Tb3	4	2.2713	13.6278
1790	Er1 Ce1 Nd1 Tb3	4	2.76708	16.6025
1791	Er1 Ce1 Nd1 Tb3	4	1.42881	8.57288
1792	Er1 Ce1 Nd1 Tb3	4	1.57125	9.42752
1793	Er1 Ce1 Nd1 Tb3	4	3.0895	18.537
1794	Er1 Ce1 Nd1 Tb3	4	0.81047	4.86282
1795	Er1 Ce1 Nd1 Tb3	4	2.15316	12.9189
1796	Er1 Ce1 Nd1 Tb3	4	1.75896	10.5538
1797	Er1 Ce1 Nd1 Tb3	4	1.66732	10.0039
1798	Er1 Ce1 Nd1 Tb3	4	1.14393	6.8636
1799	Er1 Ce1 Nd1 Tb3	4	3.32359	19.9415
1800	Er1 Ce1 Nd1 Tb3	4	3.13588	18.8153
1801	Er1 Ce1 Nd1 Tb3	4	3.32359	19.9415
1802	Er1 Ce1 Nd1 Tb3	4	2.71298	16.2779
1803	Er1 Ce1 Nd1 Tb3	4	2.2713	13.6278
1804	Er1 Ce1 Nd1 Tb3	4	2.26247	13.5748
1805	Er1 Ce1 Nd1 Tb3	4	2.47227	14.8336
1806	Er1 Ce1 Nd1 Tb3	4	2.50429	15.0257
1807	Er1 Ce1 Nd1 Tb3	4	2.2713	13.6278
1808	Er1 Ce1 Nd1 Tb3	4	1.69934	10.196
1809	Er1 Ce1 Nd1 Tb3	4	2.22935	13.3761
1810	Er1 Ce1 Nd1 Tb3	4	1.57125	9.42752
1811	Er1 Ce1 Nd1 Tb3	4	1.23889	7.43336
1812	Er1 Ce1 Nd1 Tb3	4	2.49214	14.9528
1813	Er1 Ce1 Nd1 Tb3	4	2.26247	13.5748
1814	Er1 Ce1 Nd1 Tb3	4	1.6618	9.97077
1815	Er1 Ce1 Nd1 Tb3	4	1.09204	6.55222
1816	Er1 Ce1 Nd1 Tb3	4	3.15576	18.9345
1817	Er1 Ce1 Nd1 Tb3	4	1.09093	6.5456
1818	Er1 Ce1 Nd1 Tb3	4	1.06775	6.40647
1819	Er1 Ce1 Nd1 Tb3	4	3.06632	18.3979
1820	Er1 Ce1 Nd1 Tb3	4	1.6618	9.97077
1821	Er1 Ce1 Nd1 Tb3	4	0.814887	4.88932
1822	Er1 Ce1 Nd1 Tb3	4	2.77481	16.6489
1823	Er1 Ce1 Nd1 Tb3	4	0.0265004	0.159002
1824	Er1 Ce1 Nd1 Tb3	4	3.04644	18.2786
1825	Er1 Ce1 Nd1 Tb3	4	3.15134	18.908
1826	Er1 Ce1 Nd1 Tb3	4	0.981619	5.88971
1827	Er1 Ce1 Nd1 Tb3	4	3.3269	19.9614
1828	Er1 Ce1 Nd1 Tb3	4	1.42881	8.57288
1829	Er1 Ce1 Nd1 Tb3	4	2.2702	13.6212
1830	Er1 Ce1 Nd1 Tb3	4	2.43583	14.615
1831	Er1 Ce1 Nd1 Tb3	4	1.4001	8.40063
1832	Er1 Ce1 Nd1 Tb3	4	1.37802	8.26812
1833	Er1 Ce1 Nd1 Tb3	4	3.06411	18.3847
1834	Er1 Ce1 Nd1 Tb3	4	1.60659	9.63952
1835	Er1 Ce1 Nd1 Tb3	4	1.13289	6.79735
1836	Er1 Ce1 Nd1 Tb3	4	3.33132	19.9879
1837	Er1 Ce1 Nd1 Tb3	4	0.69674	4.18044
1838	Er1 Ce1 Nd1 Tb3	4	1.39017	8.341
1839	Er1 Ce1 Nd1 Tb3	4	0.00993765	0.0596259
1840	Er1 Ce1 Nd1 Tb3	4	0.87893	5.27358
1841	Er1 Ce1 Nd1 Tb3	4	3.09061	18.5437
1842	Er1 Ce1 Nd1 Tb3	4	2.26578	13.5947
1843	Er1 Ce1 Nd1 Tb3	4	3.28826	19.7295
1844	Er1 Ce1 Nd1 Tb3	4	2.15316	12.9189
1845	Er1 Ce1 Nd1 Tb3	4	1.69934	10.196
1846	Er1 Ce1 Nd1 Tb3	4	1.39017	8.341
1847	Er1 Ce1 Nd1 Tb3	4	0.87893	5.27358
1848	Er1 Ce1 Nd1 Tb3	4	1.25766	7.54599
1849	Er1 Ce1 Nd1 Tb3	4	1.6629	9.9774
1850	Er1 Ce1 Nd1 Tb3	4	1.37692	8.2615
1851	Er1 Ce1 Nd1 Tb3	4	0.406339	2.43804
1852	Er1 Ce1 Nd1 Tb3	4	3.12042	18.7225
1853	Er1 Ce1 Nd1 Tb3	4	0.695635	4.17381
1854	Er1 Ce1 Nd1 Tb3	4	0.695635	4.17381
1855	Er1 Ce1 Nd1 Tb3	4	1.65738	9.94427
1856	Er1 Ce1 Nd1 Tb3	4	1.37692	8.2615
1857	Er1 Ce1 Nd1 Tb3	4	2.21168	13.2701
1858	Er1 Ce1 Nd1 Tb3	4	2.21941	13.3164
1859	Er1 Ce1 Nd1 Tb3	4	3.0619	18.3714
1860	Er1 Ce1 Nd1 Tb3	4	1.25656	7.53936
1861	Er1 Ce1 Nd1 Tb3	4	1.3206	7.92362
1862	Er1 Ce1 Nd1 Tb3	4	3.28826	19.7295
1863	Er1 Ce1 Nd1 Tb3	4	1.62867	9.77202
1864	Er1 Ce1 Nd1 Tb3	4	0.814887	4.88932
1865	Er1 Ce1 Nd1 Tb3	4	1.76448	10.5869
1866	Er1 Ce1 Nd1 Tb3	4	1.23889	7.43336
1867	Er1 Ce1 Nd1 Tb3	4	0.00993765	0.0596259
1868	Er1 Ce1 Nd1 Tb3	4	2.52637	15.1582
1869	Er1 Ce1 Nd1 Tb3	4	2.46012	14.7607
1870	Er1 Ce1 Nd1 Tb3	4	2.71187	16.2712
1871	Er1 Ce1 Nd1 Tb3	4	2.19401	13.1641
1872	Er1 Ce1 Nd1 Tb3	4	0.981619	5.88971
1873	Er1 Ce1 Nd1 Tb3	4	2.2691	13.6146
1874	Er1 Ce1 Nd1 Tb3	4	3.12042	18.7225
1875	Er1 Ce1 Nd1 Tb3	4	1.3979	8.38738
1876	Er1 Ce1 Nd1 Tb3	4	3.13588	18.8153
1877	Er1 Ce1 Nd1 Tb3	4	1.66621	9.99727
1878	Er1 Ce1 Nd1 Tb3	4	0.424006	2.54404
1879	Er1 Ce1 Nd1 Tb3	4	3.05748	18.3449
1880	Er1 Ce1 Nd1 Tb3	4	1.06775	6.40647
1881	Er1 Ce1 Nd1 Tb3	4	1.60548	9.63289
1882	Er1 Ce1 Nd1 Tb3	4	1.82632	10.9579
1883	Er1 Ce1 Nd1 Tb3	4	0.405235	2.43141
1884	Er1 Ce1 Nd1 Tb3	4	3.3269	19.9614
1885	Er1 Ce1 Nd1 Tb3	4	2.47337	14.8402
1886	Er1 Ce1 Nd1 Tb3	4	0.0265004	0.159002
1887	Er1 Ce1 Nd1 Tb3	4	2.19401	13.1641
1888	Er1 Ce1 Nd1 Tb3	4	2.43362	14.6017
1889	Er1 Ce1 Nd1 Tb3	4	3.09061	18.5437
1890	Er1 Ce1 Nd1 Tb3	4	0.808262	4.84957
1891	Er1 Ce1 Nd1 Tb3	4	1.67394	10.0437
1892	Er1 Ce1 Nd1 Tb3	4	3.04975	18.2985
1893	Er1 Ce1 Nd1 Tb3	4	2.49214	14.9528
1894	Er1 Ce1 Nd1 Tb3	4	1.13179	6.79073
1895	Er1 Ce1 Nd1 Tb3	4	2.52637	15.1582
1896	Er1 Ce1 Nd1 Tb3	4	1.82411	10.9447
1897	Er1 Ce1 Nd1 Tb3	4	0.399714	2.39829
1898	Er1 Ce1 Nd1 Tb3	4	1.37802	8.26812
1899	Er1 Ce1 Nd1 Tb3	4	2.21278	13.2767
1900	Er1 Ce1 Nd1 Tb3	4	1.65738	9.94427
1901	Er1 Ce1 Nd1 Tb3	4	3.33132	19.9879
1902	Er1 Ce1 Nd1 Tb3	4	1.14393	6.8636
1903	Er1 Ce1 Nd1 Tb3	4	2.47116	14.827
1904	Er1 Ce1 Nd1 Tb3	4	0.69674	4.18044
1905	Er1 Ce1 Nd1 Tb3	4	2.50429	15.0257
1906	Er1 Ce1 Nd1 Tb3	4	1.62977	9.77865
1907	Er1 Ce1 Nd1 Tb3	4	1.3206	7.92362
1908	Er1 Ce1 Nd1 Tb3	4	3.0895	18.537
1909	Sm1 Er5	2	1.5306	9.18359
1910	Sm1 Er5	2	0.041056	0.246336
1911	Sm1 Er5	2	1.78346	10.7007
1912	Sm1 Er5	2	0.041056	0.246336
1913	Sm1 Er5	2	1.78125	10.6875
1914	Sm1 Er5	2	1.5306	9.18359
1915	Ce1 Nd1 Tb1 Sm3	4	1.14393	6.8636
1916	Ce1 Nd1 Tb1 Sm3	4	1.88263	11.2958
1917	Ce1 Nd1 Tb1 Sm3	4	0.792804	4.75682
1918	Ce1 Nd1 Tb1 Sm3	4	0.778449	4.67069
1919	Ce1 Nd1 Tb1 Sm3	4	1.01695	6.10172
1920	Ce1 Nd1 Tb1 Sm3	4	0.787283	4.7237
1921	Ce1 Nd1 Tb1 Sm3	4	0.301442	1.80865
1922	Ce1 Nd1 Tb1 Sm3	4	1.36367	8.182
1923	Ce1 Nd1 Tb1 Sm3	4	1.03462	6.20772
1924	Ce1 Nd1 Tb1 Sm3	4	0.933035	5.59821
1925	Ce1 Nd1 Tb1 Sm3	4	0.81047	4.86282
1926	Ce1 Nd1 Tb1 Sm3	4	1.98863	11.9318
1927	Ce1 Nd1 Tb1 Sm3	4	1.01585	6.09509
1928	Ce1 Nd1 Tb1 Sm3	4	1.81859	10.9115
1929	Ce1 Nd1 Tb1 Sm3	4	0.809366	4.8562
1930	Ce1 Nd1 Tb1 Sm3	4	1.06775	6.40647
1931	Ce1 Nd1 Tb1 Sm3	4	0.449403	2.69642
1932	Ce1 Nd1 Tb1 Sm3	4	1.02799	6.16797
1933	Ce1 Nd1 Tb1 Sm3	4	0.820408	4.92245
1934	Ce1 Nd1 Tb1 Sm3	4	1.94778	11.6867
1935	Ce1 Nd1 Tb1 Sm3	4	0.977202	5.86321
1936	Ce1 Nd1 Tb1 Sm3	4	1.02799	6.16797
1937	Ce1 Nd1 Tb1 Sm3	4	0.778449	4.67069
1938	Ce1 Nd1 Tb1 Sm3	4	0.333463	2.00078
1939	Ce1 Nd1 Tb1 Sm3	4	0.81047	4.86282
1940	Ce1 Nd1 Tb1 Sm3	4	0.903222	5.41933
1941	Ce1 Nd1 Tb1 Sm3	4	1.81859	10.9115
1942	Ce1 Nd1 Tb1 Sm3	4	1.35152	8.10912
1943	Ce1 Nd1 Tb1 Sm3	4	0.989348	5.93609
1944	Ce1 Nd1 Tb1 Sm3	4	1.06112	6.36672
1945	Ce1 Nd1 Tb1 Sm3	4	1.36367	8.182
1946	Ce1 Nd1 Tb1 Sm3	4	1.97097	11.8258
1947	Ce1 Nd1 Tb1 Sm3	4	1.21571	7.29423
1948	Ce1 Nd1 Tb1 Sm3	4	0.418485	2.51091
1949	Ce1 Nd1 Tb1 Sm3	4	2.06151	12.3691
1950	Ce1 Nd1 Tb1 Sm3	4	1.6629	9.9774
1951	Ce1 Nd1 Tb1 Sm3	4	0.361068	2.16641
1952	Ce1 Nd1 Tb1 Sm3	4	1.06554	6.39322
1953	Ce1 Nd1 Tb1 Sm3	4	1.66842	10.0105
1954	Ce1 Nd1 Tb1 Sm3	4	2.06703	12.4022
1955	Ce1 Nd1 Tb1 Sm3	4	0.931931	5.59158
1956	Ce1 Nd1 Tb1 Sm3	4	0.347818	2.08691
1957	Ce1 Nd1 Tb1 Sm3	4	1.21681	7.30086
1958	Ce1 Nd1 Tb1 Sm3	4	1.97097	11.8258
1959	Ce1 Nd1 Tb1 Sm3	4	2.14432	12.8659
1960	Ce1 Nd1 Tb1 Sm3	4	1.88263	11.2958
1961	Ce1 Nd1 Tb1 Sm3	4	1.84399	11.0639
1962	Ce1 Nd1 Tb1 Sm3	4	1.65627	9.93765
1963	Ce1 Nd1 Tb1 Sm3	4	1.14393	6.8636
1964	Ce1 Nd1 Tb1 Sm3	4	1.00591	6.03547
1965	Ce1 Nd1 Tb1 Sm3	4	1.81638	10.8983
1966	Ce1 Nd1 Tb1 Sm3	4	0.301442	1.80865
1967	Ce1 Nd1 Tb1 Sm3	4	0.359964	2.15978
1968	Ce1 Nd1 Tb1 Sm3	4	0.388672	2.33203
1969	Ce1 Nd1 Tb1 Sm3	4	1.78215	10.6929
1970	Ce1 Nd1 Tb1 Sm3	4	1.78326	10.6995
1971	Ce1 Nd1 Tb1 Sm3	4	1.84399	11.0639
1972	Ce1 Nd1 Tb1 Sm3	4	0.450507	2.70304
1973	Ce1 Nd1 Tb1 Sm3	4	0.81047	4.86282
1974	Ce1 Nd1 Tb1 Sm3	4	0.850221	5.10133
1975	Ce1 Nd1 Tb1 Sm3	4	0.410756	2.46454
1976	Ce1 Nd1 Tb1 Sm3	4	2.12997	12.7798
1977	Ce1 Nd1 Tb1 Sm3	4	1.92238	11.5343
1978	Ce1 Nd1 Tb1 Sm3	4	0.852429	5.11458
1979	Ce1 Nd1 Tb1 Sm3	4	0.518966	3.1138
1980	Ce1 Nd1 Tb1 Sm3	4	1.01585	6.09509
1981	Ce1 Nd1 Tb1 Sm3	4	0.812679	4.87607
1982	Ce1 Nd1 Tb1 Sm3	4	0.433944	2.60366
1983	Ce1 Nd1 Tb1 Sm3	4	0.333463	2.00078
1984	Ce1 Nd1 Tb1 Sm3	4	1.01695	6.10172
1985	Ce1 Nd1 Tb1 Sm3	4	0.384256	2.30553
1986	Ce1 Nd1 Tb1 Sm3	4	0.538841	3.23305
1987	Ce1 Nd1 Tb1 Sm3	4	1.0302	6.18122
1988	Ce1 Nd1 Tb1 Sm3	4	0.53332	3.19992
1989	Ce1 Nd1 Tb1 Sm3	4	0.112627	0.67576
1990	Ce1 Nd1 Tb1 Sm3	4	0.902118	5.41271
1991	Ce1 Nd1 Tb1 Sm3	4	0.194336	1.16602
1992	Ce1 Nd1 Tb1 Sm3	4	0.859055	5.15433
1993	Ce1 Nd1 Tb1 Sm3	4	0.33788	2.02728
1994	Ce1 Nd1 Tb1 Sm3	4	1.00702	6.04209
1995	Ce1 Nd1 Tb1 Sm3	4	1.92238	11.5343
1996	Ce1 Nd1 Tb1 Sm3	4	0.977202	5.86321
1997	Ce1 Nd1 Tb1 Sm3	4	0.518966	3.1138
1998	Ce1 Nd1 Tb1 Sm3	4	0.410756	2.46454
[truncated: 13,492 more rows]

## Sheet: Fig7
Sr. No.	MOF_composition	CHGNet_Emix (kJ.mol-1.unit cell-1)	DFT_Emix (kJ.mol-1.unit cell-1)			Section	color
1	CeNd2SmTbEr	-11.064	-5.065			1	red
2	Ce2NdSmTbEr	-8.748	-9.054			2	green
3	Nd2SmTbEr2	-12.414	-17.206			3	black
4	Ce3NdSmEr	-6.464	2.637
5	Nd2Tb2Er2	-13.154	-3.892
6	CeNd2Sm3	-5.789	-2.493
7	Nd2Er4	-12.64	-19.554
8	Ce3Tb3	-5.693	-10.179
9	Ce4SmEr	-3.763	-1.93
10	Ce4Sm2	-1.447	-8.619
11	Ce2NdSm3	-4.052	-5.998
12	Ce5Tb	7.654	18.895
13	Sm5Tb	4.085	7.236
14	NdSm4Tb	6.111	10.179
15	Ce2NdTb2Er	9.713	32.821
16	CeNdSm2TbEr	1.672	0.675
17	Sm3TbEr2	14.022	22.835
18	NdSmTb2Er2	13.862	23.462
19	Ce4Er2	23.832	55.8
20	CeNdSmTbEr2	10.067	29.75
21	Sm2TbEr3	11.514	18.718
22	Ce3NdTbEr	19.426	46.538
23	Ce3TbEr2	20.005	48.452
24	Nd3Er3	18.718	34.011

## Sheet: FigS1
x_Ce	x_Nd	x_Sm	x_Tb	x_Er	Emix (kJ.mol-1.unit cell-1)		No. of metals (MOF)	Color
0.333333	0.166667	0.166667	0.166667	0.166667	-78.8508		2-metal	black
0.166667	0.166667	0.166667	0.333333	0.166667	-79.2996		3-metal	green
0.166667	0.166667	0.333333	0.166667	0.166667	-79.7419		4-metal	blue
0.166667	0.166667	0.166667	0.166667	0.333333	-80.832		5-metal	red
0.166667	0.333333	0.166667	0.166667	0.166667	-81.1263
0.166667	0.166667	0.333333	0	0.333333	-70.7157
0.333333	0.166667	0.333333	0	0.166667	-66.5814
0.333333	0.166667	0.166667	0	0.333333	-69.7186
0.333333	0	0.166667	0.166667	0.333333	-67.5342
0.333333	0	0.333333	0.166667	0.166667	-67.1661
0.333333	0.333333	0.166667	0.166667	0	-65.983
0.333333	0	0.166667	0.333333	0.166667	-67.8103
0.166667	0.166667	0	0.5	0.166667	-65.5097
0.333333	0.166667	0	0.166667	0.333333	-69.3691
0.166667	0.166667	0.5	0.166667	0	-61.2895
0.166667	0.333333	0	0.166667	0.333333	-71.9626
0	0.166667	0.5	0.166667	0.166667	-63.9266
0.166667	0.5	0	0.166667	0.166667	-65.6586
0.166667	0	0.166667	0.5	0.166667	-63.476
0.166667	0	0.5	0.166667	0.166667	-61.3397
0.166667	0.166667	0.166667	0.5	0	-63.2602
0	0.166667	0.166667	0.166667	0.5	-66.9217
0	0.166667	0.333333	0.333333	0.166667	-67.7904
0.5	0.166667	0.166667	0	0.166667	-62.3051
0	0.333333	0.333333	0.166667	0.166667	-69.0938
0	0.333333	0.166667	0.333333	0.166667	-70.1752
0.166667	0.333333	0.166667	0.333333	0	-69.5587
0.333333	0.166667	0.166667	0.333333	0	-65.8058
0.333333	0.333333	0	0.166667	0.166667	-67.6892
0.166667	0.5	0.166667	0	0.166667	-62.4109
0	0.333333	0.166667	0.166667	0.333333	-72.1647
0.166667	0.166667	0.5	0	0.166667	-63.5838
0	0.166667	0.166667	0.333333	0.333333	-71.027
0.166667	0.5	0.166667	0.166667	0	-61.8855
0.5	0.166667	0	0.166667	0.166667	-61.4256
0.166667	0	0.166667	0.333333	0.333333	-69.2483
0.166667	0	0.333333	0.166667	0.333333	-67.9152
0.166667	0.166667	0.333333	0.333333	0	-68.0947
0.166667	0.333333	0.166667	0	0.333333	-71.8617
0.166667	0.333333	0.333333	0	0.166667	-67.7241
0	0.5	0.166667	0.166667	0.166667	-63.5951
0.166667	0.333333	0	0.333333	0.166667	-70.2778
0.166667	0	0.333333	0.333333	0.166667	-66.3563
0.5	0	0.166667	0.166667	0.166667	-61.7304
0	0.166667	0.166667	0.5	0.166667	-65.3342
0.333333	0.166667	0.333333	0.166667	0	-65.473
0.166667	0.333333	0.333333	0.166667	0	-66.629
0.166667	0.166667	0	0.333333	0.333333	-71.2356
0.333333	0.166667	0	0.333333	0.166667	-67.8036
0.333333	0.333333	0.166667	0	0.166667	-66.6674
0.166667	0.166667	0	0.166667	0.5	-66.8455
0	0.166667	0.333333	0.166667	0.333333	-69.462
0.166667	0.166667	0.166667	0	0.5	-65.1148
0.5	0.166667	0.166667	0.166667	0	-60.1831
0.166667	0	0.166667	0.166667	0.5	-65.1298
0	0.333333	0	0.5	0.166667	-56.8424
0.5	0	0.166667	0.333333	0	-49.083
0	0	0.5	0.166667	0.333333	-52.9942
0.333333	0.5	0	0	0.166667	-50.9613
0	0	0.333333	0.5	0.166667	-53.0335
0	0.666667	0	0.166667	0.166667	-47.2344
0	0.333333	0.333333	0.333333	0	-58.0959
0.166667	0.166667	0	0.666667	0	-46.9874
0.333333	0	0.5	0	0.166667	-48.8947
0.166667	0	0.5	0	0.333333	-52.8104
0.333333	0.5	0.166667	0	0	-49.3014
0.333333	0	0.166667	0	0.5	-52.0754
0	0.5	0.166667	0	0.333333	-56.3974
0	0.5	0.166667	0.333333	0	-53.8691
0	0.166667	0.166667	0.666667	0	-46.9775
0	0.166667	0.5	0	0.333333	-55.0528
0.5	0.333333	0.166667	0	0	-47.9864
0.5	0	0.166667	0	0.333333	-50.6042
0	0.333333	0.166667	0	0.5	-56.2621
0.333333	0.166667	0.5	0	0	-49.4805
0.166667	0.333333	0	0	0.5	-56.5369
0.666667	0	0	0.166667	0.166667	-43.4321
0.166667	0.666667	0	0	0.166667	-44.182
0.166667	0	0.333333	0	0.5	-52.7743
0	0.333333	0.333333	0	0.333333	-59.4979
0	0.666667	0.166667	0.166667	0	-44.3291
0.333333	0.333333	0.333333	0	0	-54.7206
0	0.166667	0.333333	0	0.5	-54.235
0	0	0.5	0.333333	0.166667	-51.3691
0.166667	0	0	0.333333	0.5	-52.0952
0.5	0.166667	0.333333	0	0	-49.0598
0.333333	0.333333	0	0	0.333333	-57.9807
0.166667	0	0.166667	0	0.666667	-48.0559
0	0.166667	0	0.666667	0.166667	-45.3316
0.333333	0	0.5	0.166667	0	-50.2176
0.166667	0.666667	0	0.166667	0	-43.6632
0	0.5	0.333333	0.166667	0	-52.2114
0.166667	0	0.333333	0.5	0	-50.5819
0.333333	0.333333	0	0.333333	0	-56.6781
0	0.333333	0	0.333333	0.333333	-62.469
0.166667	0.5	0.333333	0	0	-50.7092
0	0.5	0.333333	0	0.166667	-52.7236
0.666667	0	0.166667	0	0.166667	-42.715
0	0	0.166667	0.333333	0.5	-52.443
0.666667	0.166667	0	0.166667	0	-41.9443
0.5	0	0.333333	0	0.166667	-49.2093
0.666667	0.166667	0	0	0.166667	-42.1849
0.666667	0	0.166667	0.166667	0	-41.9378
0.5	0.166667	0	0	0.333333	-51.5249
0.333333	0	0	0.333333	0.333333	-58.1564
0.166667	0.333333	0	0.5	0	-54.6823
0.166667	0	0.666667	0	0.166667	-42.3277
0	0.166667	0	0.166667	0.666667	-47.7758
0.166667	0	0.5	0.333333	0	-50.0503
0	0.5	0	0.166667	0.333333	-57.1542
0.333333	0.5	0	0.166667	0	-50.2702
0.333333	0	0	0.166667	0.5	-53.541
0.166667	0	0	0.5	0.333333	-51.9208
0.166667	0.5	0	0	0.333333	-56.1025
0	0.333333	0.5	0.166667	0	-52.2777
0	0.166667	0.666667	0	0.166667	-43.6625
0.166667	0	0	0.166667	0.666667	-45.8647
0	0.166667	0.333333	0.5	0	-52.0757
0.166667	0.666667	0.166667	0	0	-42.5222
0	0.166667	0	0.333333	0.5	-53.8407
0.166667	0.166667	0	0	0.666667	-49.5066
0.5	0.166667	0	0.333333	0	-50.7721
0.166667	0	0.666667	0.166667	0	-41.5041
0	0	0.166667	0.666667	0.166667	-43.6623
0.333333	0	0	0.5	0.166667	-52.4835
0	0	0.333333	0.166667	0.5	-54.8992
0.166667	0	0	0.666667	0.166667	-43.7716
0	0.166667	0.166667	0	0.666667	-50.0267
0	0.333333	0	0.166667	0.5	-58.3041
0.333333	0.166667	0	0.5	0	-52.2147
0	0	0.166667	0.166667	0.666667	-46.5901
0.333333	0.166667	0	0	0.5	-53.6718
0	0	0.666667	0.166667	0.166667	-43.2667
0.166667	0.333333	0.5	0	0	-51.0273
0.5	0	0	0.166667	0.333333	-52.4475
0	0.166667	0	0.5	0.333333	-53.726
0.5	0.333333	0	0.166667	0	-49.9225
0	0.166667	0.5	0.333333	0	-50.875
0.5	0.333333	0	0	0.166667	-50.428
0	0.333333	0.5	0	0.166667	-54.3335
0.333333	0	0.333333	0.333333	0	-54.3067
0.166667	0.166667	0.666667	0	0	-42.9201
0	0.666667	0.166667	0	0.166667	-45.2189
0.166667	0	0.166667	0.666667	0	-45.0266
0	0	0.166667	0.5	0.333333	-52.1097
0.5	0	0	0.333333	0.166667	-52.0545
0.333333	0	0.333333	0	0.333333	-56.6627
0.666667	0.166667	0.166667	0	0	-41.055
0	0	0.333333	0.333333	0.333333	-58.7528
0	0.166667	0.666667	0.166667	0	-42.766
0.333333	0	0.166667	0.5	0	-50.4592
0	0.5	0	0.333333	0.166667	-55.8006
0.166667	0.5	0	0.333333	0	-52.6534
0	0	0	0.166667	0.833333	-23.3741
0	0	0.666667	0	0.333333	-34.3995
0	0.666667	0.333333	0	0	-32.5698
0	0.333333	0.166667	0.5	0	-54.2617
0	0	0	0.5	0.5	-35.9701
0	0	0.333333	0	0.666667	-38.3751
0	0.333333	0.666667	0	0	-33.3982
0	0.833333	0.166667	0	0	-22.2802
0	0.333333	0	0.666667	0	-38.4592
0	0	0.166667	0.833333	0	-23.0771
0.5	0	0.333333	0.166667	0	-50.0022
0.333333	0.666667	0	0	0	-30.9003
0.166667	0	0	0	0.833333	-24.0117
0	0	0.5	0	0.5	-38.1846
0	0.666667	0	0.333333	0	-35.8721
0	0.666667	0	0	0.333333	-36.8965
0	0	0.166667	0	0.833333	-24.8763
0	0	0	0.666667	0.333333	-32.5046
0	0	0.833333	0.166667	0	-21.6266
0.333333	0	0.666667	0	0	-29.9667
0.833333	0	0	0	0.166667	-22.1683
0.833333	0	0	0.166667	0	-20.6557
0	0	0	0.333333	0.666667	-34.3372
0.666667	0	0.333333	0	0	-30.0328
0	0.166667	0	0.833333	0	-24.8922
0.833333	0	0.166667	0	0	-20.0579
0	0.166667	0	0	0.833333	-25.9626
0.333333	0	0	0	0.666667	-36.3346
0.833333	0.166667	0	0	0	-20.9654
0	0	0.833333	0	0.166667	-22.5429
0	0	0.5	0.5	0	-35.6013
0.5	0	0	0	0.5	-36.048
0.5	0	0	0.5	0	-36.7505
0	0.166667	0.833333	0	0	-22.7842
0.666667	0.333333	0	0	0	-29.5092
0	0.333333	0	0	0.666667	-41.2036
0	0.5	0.5	0	0	-35.5895
0.166667	0	0	0.833333	0	-23.3917
0	0	0.666667	0.333333	0	-31.5599
0.666667	0	0	0	0.333333	-32.1071
0.666667	0	0	0.333333	0	-31.5266
0.5	0.5	0	0	0	-32.2405
0	0	0	0.833333	0.166667	-22.1335
0	0.5	0	0.5	0	-38.7609
0	0.5	0	0	0.5	-40.2313
0	0.833333	0	0.166667	0	-24.3354
0	0.833333	0	0	0.166667	-25.0662
0.166667	0	0.833333	0	0	-21.3103
0.166667	0.833333	0	0	0	-22.0913
0.5	0	0.5	0	0	-33.0889
0.333333	0	0	0.666667	0	-34.0473
0	0	0.333333	0.666667	0	-34.4846

## Sheet: FigS2
Total metal species in MOF	No. of configurations lying on the convex hull	Configurations with Equal/ near equal ratios	Configurations with unequal ratios
2	50	10 (3:3)	40
3	100	10 (2:2:2)	90
4	50	30 (2:2:1:1)	20 (3:1:1:1)
5	5	5 (2:1:1:1:1)	-

## Sheet: FigS3
Fig. S3 (a) T = 300 K								Fig. S3 (b) T = 900K
	MOF composition	total_metals	Ehull (kJ.mol-1.unitmetal-1)	Ehull (kJ.mol-1.unit cell-1)					MOF composition	total_metals	Ehull (kJ.mol-1.unitmetal-1)	Ehull (kJ.mol-1.unit cell-1)
0	Ce2 Nd2 Tb1 Sm1	4	2.53079	15.1847				0	Ce2 Nd2 Tb1 Sm1	4	2.53079	15.1847
1	Ce2 Nd2 Tb1 Sm1	4	0.49357	2.96142				1	Ce2 Nd2 Tb1 Sm1	4	0.49357	2.96142
2	Ce2 Nd2 Tb1 Sm1	4	1.07658	6.45947				2	Ce2 Nd2 Tb1 Sm1	4	1.07658	6.45947
3	Ce2 Nd2 Tb1 Sm1	4	1.96324	11.7794				3	Ce2 Nd2 Tb1 Sm1	4	1.96324	11.7794
4	Ce2 Nd2 Tb1 Sm1	4	0.634905	3.80943				4	Ce2 Nd2 Tb1 Sm1	4	0.634905	3.80943
5	Ce2 Nd2 Tb1 Sm1	4	2.18518	13.1111				5	Ce2 Nd2 Tb1 Sm1	4	2.18518	13.1111
6	Ce2 Nd2 Tb1 Sm1	4	0.248441	1.49065				6	Ce2 Nd2 Tb1 Sm1	4	0.248441	1.49065
7	Ce2 Nd2 Tb1 Sm1	4	2.00741	12.0444				7	Ce2 Nd2 Tb1 Sm1	4	2.00741	12.0444
8	Ce2 Nd2 Tb1 Sm1	4	0.438361	2.63016				8	Ce2 Nd2 Tb1 Sm1	4	0.438361	2.63016
9	Ce2 Nd2 Tb1 Sm1	4	2.00409	12.0246				9	Ce2 Nd2 Tb1 Sm1	4	2.00409	12.0246
10	Ce2 Nd2 Tb1 Sm1	4	1.65738	9.94427				10	Ce2 Nd2 Tb1 Sm1	4	1.65738	9.94427
11	Ce2 Nd2 Tb1 Sm1	4	0.395298	2.37179				11	Ce2 Nd2 Tb1 Sm1	4	0.395298	2.37179
12	Ce2 Nd2 Tb1 Sm1	4	0.497987	2.98792				12	Ce2 Nd2 Tb1 Sm1	4	0.497987	2.98792
13	Ce2 Nd2 Tb1 Sm1	4	0.556508	3.33905				13	Ce2 Nd2 Tb1 Sm1	4	0.556508	3.33905
14	Ce2 Nd2 Tb1 Sm1	4	1.25877	7.55261				14	Ce2 Nd2 Tb1 Sm1	4	1.25877	7.55261
15	Ce2 Nd2 Tb1 Sm1	4	1.10308	6.61847				15	Ce2 Nd2 Tb1 Sm1	4	1.10308	6.61847
16	Ce2 Nd2 Tb1 Sm1	4	2.51643	15.0986				16	Ce2 Nd2 Tb1 Sm1	4	2.51643	15.0986
17	Ce2 Nd2 Tb1 Sm1	4	0.330151	1.9809				17	Ce2 Nd2 Tb1 Sm1	4	0.330151	1.9809
18	Ce2 Nd2 Tb1 Sm1	4	0.318005	1.90803				18	Ce2 Nd2 Tb1 Sm1	4	0.318005	1.90803
19	Ce2 Nd2 Tb1 Sm1	4	0.316901	1.9014				19	Ce2 Nd2 Tb1 Sm1	4	0.316901	1.9014
20	Ce2 Nd2 Tb1 Sm1	4	2.00409	12.0246				20	Ce2 Nd2 Tb1 Sm1	4	2.00409	12.0246
21	Ce2 Nd2 Tb1 Sm1	4	0.96616	5.79696				21	Ce2 Nd2 Tb1 Sm1	4	0.96616	5.79696
22	Ce2 Nd2 Tb1 Sm1	4	2.00741	12.0444				22	Ce2 Nd2 Tb1 Sm1	4	2.00741	12.0444
23	Ce2 Nd2 Tb1 Sm1	4	0.586321	3.51793				23	Ce2 Nd2 Tb1 Sm1	4	0.586321	3.51793
24	Ce2 Nd2 Tb1 Sm1	4	1.05339	6.32034				24	Ce2 Nd2 Tb1 Sm1	4	1.05339	6.32034
25	Ce2 Nd2 Tb1 Sm1	4	1.97649	11.8589				25	Ce2 Nd2 Tb1 Sm1	4	1.97649	11.8589
26	Ce2 Nd2 Tb1 Sm1	4	0.96616	5.79696				26	Ce2 Nd2 Tb1 Sm1	4	0.96616	5.79696
27	Ce2 Nd2 Tb1 Sm1	4	2.13328	12.7997				27	Ce2 Nd2 Tb1 Sm1	4	2.13328	12.7997
28	Ce2 Nd2 Tb1 Sm1	4	2.39497	14.3698				28	Ce2 Nd2 Tb1 Sm1	4	2.39497	14.3698
29	Ce2 Nd2 Tb1 Sm1	4	2.62133	15.728				29	Ce2 Nd2 Tb1 Sm1	4	2.62133	15.728
30	Ce2 Nd2 Tb1 Sm1	4	1.01143	6.06859				30	Ce2 Nd2 Tb1 Sm1	4	1.01143	6.06859
31	Ce2 Nd2 Tb1 Sm1	4	1.20466	7.22798				31	Ce2 Nd2 Tb1 Sm1	4	1.20466	7.22798
32	Ce2 Nd2 Tb1 Sm1	4	0.503508	3.02105				32	Ce2 Nd2 Tb1 Sm1	4	0.503508	3.02105
33	Ce2 Nd2 Tb1 Sm1	4	0.354443	2.12666				33	Ce2 Nd2 Tb1 Sm1	4	0.354443	2.12666
34	Ce2 Nd2 Tb1 Sm1	4	1.96324	11.7794				34	Ce2 Nd2 Tb1 Sm1	4	1.96324	11.7794
35	Ce2 Nd2 Tb1 Sm1	4	0.974994	5.84996				35	Ce2 Nd2 Tb1 Sm1	4	0.974994	5.84996
36	Ce2 Nd2 Tb1 Sm1	4	0.778449	4.67069				36	Ce2 Nd2 Tb1 Sm1	4	0.778449	4.67069
37	Ce2 Nd2 Tb1 Sm1	4	0.00110418	0.0066251				37	Ce2 Nd2 Tb1 Sm1	4	0.00110418	0.0066251
38	Ce2 Nd2 Tb1 Sm1	4	2.09132	12.5479				38	Ce2 Nd2 Tb1 Sm1	4	2.09132	12.5479
39	Ce2 Nd2 Tb1 Sm1	4	1.70044	10.2027				39	Ce2 Nd2 Tb1 Sm1	4	1.70044	10.2027
40	Ce2 Nd2 Tb1 Sm1	4	1.23116	7.38699				40	Ce2 Nd2 Tb1 Sm1	4	1.23116	7.38699
41	Ce2 Nd2 Tb1 Sm1	4	0.394193	2.36516				41	Ce2 Nd2 Tb1 Sm1	4	0.394193	2.36516
42	Ce2 Nd2 Tb1 Sm1	4	0.542154	3.25292				42	Ce2 Nd2 Tb1 Sm1	4	0.542154	3.25292
43	Ce2 Nd2 Tb1 Sm1	4	0.738699	4.43219				43	Ce2 Nd2 Tb1 Sm1	4	0.738699	4.43219
44	Ce2 Nd2 Tb1 Sm1	4	0.327942	1.96765				44	Ce2 Nd2 Tb1 Sm1	4	0.327942	1.96765
45	Ce2 Nd2 Tb1 Sm1	4	2.17745	13.0647				45	Ce2 Nd2 Tb1 Sm1	4	2.17745	13.0647
46	Ce2 Nd2 Tb1 Sm1	4	0.70999	4.25994				46	Ce2 Nd2 Tb1 Sm1	4	0.70999	4.25994
47	Ce2 Nd2 Tb1 Sm1	4	2.14322	12.8593				47	Ce2 Nd2 Tb1 Sm1	4	2.14322	12.8593
48	Ce2 Nd2 Tb1 Sm1	4	2.39387	14.3632				48	Ce2 Nd2 Tb1 Sm1	4	2.39387	14.3632
49	Ce2 Nd2 Tb1 Sm1	4	1.23116	7.38699				49	Ce2 Nd2 Tb1 Sm1	4	1.23116	7.38699
50	Ce2 Nd2 Tb1 Sm1	4	0.779553	4.67732				50	Ce2 Nd2 Tb1 Sm1	4	0.779553	4.67732
51	Ce2 Nd2 Tb1 Sm1	4	2.71408	16.2845				51	Ce2 Nd2 Tb1 Sm1	4	2.71408	16.2845
52	Ce2 Nd2 Tb1 Sm1	4	1.05449	6.32697				52	Ce2 Nd2 Tb1 Sm1	4	1.05449	6.32697
53	Ce2 Nd2 Tb1 Sm1	4	0.96616	5.79696				53	Ce2 Nd2 Tb1 Sm1	4	0.96616	5.79696
54	Ce2 Nd2 Tb1 Sm1	4	0.592946	3.55768				54	Ce2 Nd2 Tb1 Sm1	4	0.592946	3.55768
55	Ce2 Nd2 Tb1 Sm1	4	1.08541	6.51247				55	Ce2 Nd2 Tb1 Sm1	4	1.08541	6.51247
56	Ce2 Nd2 Tb1 Sm1	4	1.9003	11.4018				56	Ce2 Nd2 Tb1 Sm1	4	1.9003	11.4018
57	Ce2 Nd2 Tb1 Sm1	4	1.18258	7.09548				57	Ce2 Nd2 Tb1 Sm1	4	1.18258	7.09548
58	Ce2 Nd2 Tb1 Sm1	4	0.897701	5.38621				58	Ce2 Nd2 Tb1 Sm1	4	0.897701	5.38621
59	Ce2 Nd2 Tb1 Sm1	4	0.556508	3.33905				59	Ce2 Nd2 Tb1 Sm1	4	0.556508	3.33905
60	Ce2 Nd2 Tb1 Sm1	4	1.03131	6.18784				60	Ce2 Nd2 Tb1 Sm1	4	1.03131	6.18784
61	Ce2 Nd2 Tb1 Sm1	4	0.564238	3.38543				61	Ce2 Nd2 Tb1 Sm1	4	0.564238	3.38543
62	Ce2 Nd2 Tb1 Sm1	4	2.13328	12.7997				62	Ce2 Nd2 Tb1 Sm1	4	2.13328	12.7997
63	Ce2 Nd2 Tb1 Sm1	4	1.96986	11.8192				63	Ce2 Nd2 Tb1 Sm1	4	1.96986	11.8192
64	Ce2 Nd2 Tb1 Sm1	4	0.354443	2.12666				64	Ce2 Nd2 Tb1 Sm1	4	0.354443	2.12666
65	Ce2 Nd2 Tb1 Sm1	4	0.634905	3.80943				65	Ce2 Nd2 Tb1 Sm1	4	0.634905	3.80943
66	Ce2 Nd2 Tb1 Sm1	4	1.18037	7.08223				66	Ce2 Nd2 Tb1 Sm1	4	1.18037	7.08223
67	Ce2 Nd2 Tb1 Sm1	4	0.977202	5.86321				67	Ce2 Nd2 Tb1 Sm1	4	0.977202	5.86321
68	Ce2 Nd2 Tb1 Sm1	4	0.516758	3.10055				68	Ce2 Nd2 Tb1 Sm1	4	0.516758	3.10055
69	Ce2 Nd2 Tb1 Sm1	4	0.600676	3.60405				69	Ce2 Nd2 Tb1 Sm1	4	0.600676	3.60405
70	Ce2 Nd2 Tb1 Sm1	4	2.07366	12.4419				70	Ce2 Nd2 Tb1 Sm1	4	2.07366	12.4419
71	Ce2 Nd2 Tb1 Sm1	4	2.22162	13.3297				71	Ce2 Nd2 Tb1 Sm1	4	2.22162	13.3297
72	Ce2 Nd2 Tb1 Sm1	4	0.624968	3.74981				72	Ce2 Nd2 Tb1 Sm1	4	0.624968	3.74981
73	Ce2 Nd2 Tb1 Sm1	4	0.543258	3.25955				73	Ce2 Nd2 Tb1 Sm1	4	0.543258	3.25955
74	Ce2 Nd2 Tb1 Sm1	4	1.05008	6.30047				74	Ce2 Nd2 Tb1 Sm1	4	1.05008	6.30047
75	Ce2 Nd2 Tb1 Sm1	4	2.14322	12.8593				75	Ce2 Nd2 Tb1 Sm1	4	2.14322	12.8593
76	Ce2 Nd2 Tb1 Sm1	4	0.96616	5.79696				76	Ce2 Nd2 Tb1 Sm1	4	0.96616	5.79696
77	Ce2 Nd2 Tb1 Sm1	4	0.849117	5.0947				77	Ce2 Nd2 Tb1 Sm1	4	0.849117	5.0947
78	Ce2 Nd2 Tb1 Sm1	4	0.77072	4.62432				78	Ce2 Nd2 Tb1 Sm1	4	0.77072	4.62432
79	Ce2 Nd2 Tb1 Sm1	4	1.77332	10.6399				79	Ce2 Nd2 Tb1 Sm1	4	1.77332	10.6399
80	Ce2 Nd2 Tb1 Sm1	4	0.848013	5.08808				80	Ce2 Nd2 Tb1 Sm1	4	0.848013	5.08808
81	Ce2 Nd2 Tb1 Sm1	4	1.89699	11.3819				81	Ce2 Nd2 Tb1 Sm1	4	1.89699	11.3819
82	Ce2 Nd2 Tb1 Sm1	4	1.98532	11.9119				82	Ce2 Nd2 Tb1 Sm1	4	1.98532	11.9119
83	Ce2 Nd2 Tb1 Sm1	4	0.316901	1.9014				83	Ce2 Nd2 Tb1 Sm1	4	0.316901	1.9014
84	Ce2 Nd2 Tb1 Sm1	4	0.904326	5.42596				84	Ce2 Nd2 Tb1 Sm1	4	0.904326	5.42596
85	Ce2 Nd2 Tb1 Sm1	4	0.327942	1.96765				85	Ce2 Nd2 Tb1 Sm1	4	0.327942	1.96765
86	Ce2 Nd2 Tb1 Sm1	4	1.89367	11.362				86	Ce2 Nd2 Tb1 Sm1	4	1.89367	11.362
87	Ce2 Nd2 Tb1 Sm1	4	2.09132	12.5479				87	Ce2 Nd2 Tb1 Sm1	4	2.09132	12.5479
88	Ce2 Nd2 Tb1 Sm1	4	0.316901	1.9014				88	Ce2 Nd2 Tb1 Sm1	4	0.316901	1.9014
89	Ce2 Nd2 Tb1 Sm1	4	0.574175	3.44505				89	Ce2 Nd2 Tb1 Sm1	4	0.574175	3.44505
90	Ce2 Nd2 Tb1 Sm1	4	0.438361	2.63016				90	Ce2 Nd2 Tb1 Sm1	4	0.438361	2.63016
91	Ce2 Nd2 Tb1 Sm1	4	0.521174	3.12705				91	Ce2 Nd2 Tb1 Sm1	4	0.521174	3.12705
92	Ce2 Nd2 Tb1 Sm1	4	0.70999	4.25994				92	Ce2 Nd2 Tb1 Sm1	4	0.70999	4.25994
93	Ce2 Nd2 Tb1 Sm1	4	0.621655	3.72993				93	Ce2 Nd2 Tb1 Sm1	4	0.621655	3.72993
94	Ce2 Nd2 Tb1 Sm1	4	0.998182	5.98909				94	Ce2 Nd2 Tb1 Sm1	4	0.998182	5.98909
95	Ce2 Nd2 Tb1 Sm1	4	0.77072	4.62432				95	Ce2 Nd2 Tb1 Sm1	4	0.77072	4.62432
96	Ce2 Nd2 Tb1 Sm1	4	1.84509	11.0705				96	Ce2 Nd2 Tb1 Sm1	4	1.84509	11.0705
97	Ce2 Nd2 Tb1 Sm1	4	1.65738	9.94427				97	Ce2 Nd2 Tb1 Sm1	4	1.65738	9.94427
98	Ce2 Nd2 Tb1 Sm1	4	1.01254	6.07522				98	Ce2 Nd2 Tb1 Sm1	4	1.01254	6.07522
99	Ce2 Nd2 Tb1 Sm1	4	0.427319	2.56391				99	Ce2 Nd2 Tb1 Sm1	4	0.427319	2.56391
100	Ce2 Nd2 Tb1 Sm1	4	1.75013	10.5008				100	Ce2 Nd2 Tb1 Sm1	4	1.75013	10.5008
101	Ce2 Nd2 Tb1 Sm1	4	0.521174	3.12705				101	Ce2 Nd2 Tb1 Sm1	4	0.521174	3.12705
102	Ce2 Nd2 Tb1 Sm1	4	0.97389	5.84334				102	Ce2 Nd2 Tb1 Sm1	4	0.97389	5.84334
103	Ce2 Nd2 Tb1 Sm1	4	0.427319	2.56391				103	Ce2 Nd2 Tb1 Sm1	4	0.427319	2.56391
104	Ce2 Nd2 Tb1 Sm1	4	0.600676	3.60405				104	Ce2 Nd2 Tb1 Sm1	4	0.600676	3.60405
105	Ce2 Nd2 Tb1 Sm1	4	1.11412	6.68473				105	Ce2 Nd2 Tb1 Sm1	4	1.11412	6.68473
106	Ce2 Nd2 Tb1 Sm1	4	0.586321	3.51793				106	Ce2 Nd2 Tb1 Sm1	4	0.586321	3.51793
107	Ce2 Nd2 Tb1 Sm1	4	0.329047	1.97428				107	Ce2 Nd2 Tb1 Sm1	4	0.329047	1.97428
108	Ce2 Nd2 Tb1 Sm1	4	0.822616	4.9357				108	Ce2 Nd2 Tb1 Sm1	4	0.822616	4.9357
109	Ce2 Nd2 Tb1 Sm1	4	2.62133	15.728				109	Ce2 Nd2 Tb1 Sm1	4	2.62133	15.728
110	Ce2 Nd2 Tb1 Sm1	4	1.77332	10.6399				110	Ce2 Nd2 Tb1 Sm1	4	1.77332	10.6399
111	Ce2 Nd2 Tb1 Sm1	4	0.327942	1.96765				111	Ce2 Nd2 Tb1 Sm1	4	0.327942	1.96765
112	Ce2 Nd2 Tb1 Sm1	4	1.74351	10.461				112	Ce2 Nd2 Tb1 Sm1	4	1.74351	10.461
113	Ce2 Nd2 Tb1 Sm1	4	0.258379	1.55027				113	Ce2 Nd2 Tb1 Sm1	4	0.258379	1.55027
114	Ce2 Nd2 Tb1 Sm1	4	0.558717	3.3523				114	Ce2 Nd2 Tb1 Sm1	4	0.558717	3.3523
115	Ce2 Nd2 Tb1 Sm1	4	0.0154586	0.0927514				115	Ce2 Nd2 Tb1 Sm1	4	0.0154586	0.0927514
116	Ce2 Nd2 Tb1 Sm1	4	2.53189	15.1914				116	Ce2 Nd2 Tb1 Sm1	4	2.53189	15.1914
117	Ce2 Nd2 Tb1 Sm1	4	1.89367	11.362				117	Ce2 Nd2 Tb1 Sm1	4	1.89367	11.362
118	Ce2 Nd2 Tb1 Sm1	4	1.03131	6.18784				118	Ce2 Nd2 Tb1 Sm1	4	1.03131	6.18784
119	Ce2 Nd2 Tb1 Sm1	4	2.48552	14.9131				119	Ce2 Nd2 Tb1 Sm1	4	2.48552	14.9131
120	Ce2 Nd2 Tb1 Sm1	4	0.395298	2.37179				120	Ce2 Nd2 Tb1 Sm1	4	0.395298	2.37179
121	Ce2 Nd2 Tb1 Sm1	4	2.48552	14.9131				121	Ce2 Nd2 Tb1 Sm1	4	2.48552	14.9131
122	Ce2 Nd2 Tb1 Sm1	4	0.738699	4.43219				122	Ce2 Nd2 Tb1 Sm1	4	0.738699	4.43219
123	Ce2 Nd2 Tb1 Sm1	4	0.318005	1.90803				123	Ce2 Nd2 Tb1 Sm1	4	0.318005	1.90803
124	Ce2 Nd2 Tb1 Sm1	4	0.591842	3.55105				124	Ce2 Nd2 Tb1 Sm1	4	0.591842	3.55105
125	Ce2 Nd2 Tb1 Sm1	4	0.624968	3.74981				125	Ce2 Nd2 Tb1 Sm1	4	0.624968	3.74981
126	Ce2 Nd2 Tb1 Sm1	4	0.822616	4.9357				126	Ce2 Nd2 Tb1 Sm1	4	0.822616	4.9357
127	Ce2 Nd2 Tb1 Sm1	4	0.49357	2.96142				127	Ce2 Nd2 Tb1 Sm1	4	0.49357	2.96142
128	Ce2 Nd2 Tb1 Sm1	4	2.22162	13.3297				128	Ce2 Nd2 Tb1 Sm1	4	2.22162	13.3297
129	Ce2 Nd2 Tb1 Sm1	4	0.897701	5.38621				129	Ce2 Nd2 Tb1 Sm1	4	0.897701	5.38621
130	Ce2 Nd2 Tb1 Sm1	4	0.96616	5.79696				130	Ce2 Nd2 Tb1 Sm1	4	0.96616	5.79696
131	Ce2 Nd2 Tb1 Sm1	4	2.10568	12.6341				131	Ce2 Nd2 Tb1 Sm1	4	2.10568	12.6341
132	Ce2 Nd2 Tb1 Sm1	4	0.393089	2.35854				132	Ce2 Nd2 Tb1 Sm1	4	0.393089	2.35854
133	Ce2 Nd2 Tb1 Sm1	4	1.27312	7.63874				133	Ce2 Nd2 Tb1 Sm1	4	1.27312	7.63874
134	Ce2 Nd2 Tb1 Sm1	4	1.75013	10.5008				134	Ce2 Nd2 Tb1 Sm1	4	1.75013	10.5008
135	Ce2 Nd2 Tb1 Sm1	4	1.20466	7.22798				135	Ce2 Nd2 Tb1 Sm1	4	1.20466	7.22798
136	Ce2 Nd2 Tb1 Sm1	4	2.00851	12.0511				136	Ce2 Nd2 Tb1 Sm1	4	2.00851	12.0511
137	Ce2 Nd2 Tb1 Sm1	4	0.698948	4.19369				137	Ce2 Nd2 Tb1 Sm1	4	0.698948	4.19369
138	Ce2 Nd2 Tb1 Sm1	4	1.84509	11.0705				138	Ce2 Nd2 Tb1 Sm1	4	1.84509	11.0705
139	Ce2 Nd2 Tb1 Sm1	4	0.247337	1.48402				139	Ce2 Nd2 Tb1 Sm1	4	0.247337	1.48402
140	Ce2 Nd2 Tb1 Sm1	4	2.17745	13.0647				140	Ce2 Nd2 Tb1 Sm1	4	2.17745	13.0647
141	Ce2 Nd2 Tb1 Sm1	4	1.25877	7.55261				141	Ce2 Nd2 Tb1 Sm1	4	1.25877	7.55261
142	Ce2 Nd2 Tb1 Sm1	4	1.89699	11.3819				142	Ce2 Nd2 Tb1 Sm1	4	1.89699	11.3819
143	Ce2 Nd2 Tb1 Sm1	4	1.11412	6.68473				143	Ce2 Nd2 Tb1 Sm1	4	1.11412	6.68473
144	Ce2 Nd2 Tb1 Sm1	4	0.316901	1.9014				144	Ce2 Nd2 Tb1 Sm1	4	0.316901	1.9014
145	Ce2 Nd2 Tb1 Sm1	4	0.53332	3.19992				145	Ce2 Nd2 Tb1 Sm1	4	0.53332	3.19992
146	Ce2 Nd2 Tb1 Sm1	4	2.07476	12.4486				146	Ce2 Nd2 Tb1 Sm1	4	2.07476	12.4486
147	Ce2 Nd2 Tb1 Sm1	4	2.51091	15.0655				147	Ce2 Nd2 Tb1 Sm1	4	2.51091	15.0655
148	Ce2 Nd2 Tb1 Sm1	4	0.327942	1.96765				148	Ce2 Nd2 Tb1 Sm1	4	0.327942	1.96765
149	Ce2 Nd2 Tb1 Sm1	4	0.516758	3.10055				149	Ce2 Nd2 Tb1 Sm1	4	0.516758	3.10055
150	Ce2 Nd2 Tb1 Sm1	4	0.896597	5.37958				150	Ce2 Nd2 Tb1 Sm1	4	0.896597	5.37958
151	Ce2 Nd2 Tb1 Sm1	4	0.444986	2.66991				151	Ce2 Nd2 Tb1 Sm1	4	0.444986	2.66991
152	Ce2 Nd2 Tb1 Sm1	4	1.9014	11.4084				152	Ce2 Nd2 Tb1 Sm1	4	1.9014	11.4084
153	Ce2 Nd2 Tb1 Sm1	4	0.564238	3.38543				153	Ce2 Nd2 Tb1 Sm1	4	0.564238	3.38543
154	Ce2 Nd2 Tb1 Sm1	4	1.69934	10.196				154	Ce2 Nd2 Tb1 Sm1	4	1.69934	10.196
155	Ce2 Nd2 Tb1 Sm1	4	1.07658	6.45947				155	Ce2 Nd2 Tb1 Sm1	4	1.07658	6.45947
156	Ce2 Nd2 Tb1 Sm1	4	1.07547	6.45285				156	Ce2 Nd2 Tb1 Sm1	4	1.07547	6.45285
157	Ce2 Nd2 Tb1 Sm1	4	1.74351	10.461				157	Ce2 Nd2 Tb1 Sm1	4	1.74351	10.461
158	Ce2 Nd2 Tb1 Sm1	4	1.09645	6.57872				158	Ce2 Nd2 Tb1 Sm1	4	1.09645	6.57872
159	Ce2 Nd2 Tb1 Sm1	4	2.18518	13.1111				159	Ce2 Nd2 Tb1 Sm1	4	2.18518	13.1111
160	Ce2 Nd2 Tb1 Sm1	4	0.44609	2.67654				160	Ce2 Nd2 Tb1 Sm1	4	0.44609	2.67654
161	Ce2 Nd2 Tb1 Sm1	4	1.09535	6.5721				161	Ce2 Nd2 Tb1 Sm1	4	1.09535	6.5721
162	Ce2 Nd2 Tb1 Sm1	4	1.96655	11.7993				162	Ce2 Nd2 Tb1 Sm1	4	1.96655	11.7993
163	Ce2 Nd2 Tb1 Sm1	4	2.10457	12.6274				163	Ce2 Nd2 Tb1 Sm1	4	2.10457	12.6274
164	Ce2 Nd2 Tb1 Sm1	4	1.10308	6.61847				164	Ce2 Nd2 Tb1 Sm1	4	1.10308	6.61847
165	Ce2 Nd2 Tb1 Sm1	4	1.05118	6.30709				165	Ce2 Nd2 Tb1 Sm1	4	1.05118	6.30709
166	Ce2 Nd2 Tb1 Sm1	4	1.27533	7.65199				166	Ce2 Nd2 Tb1 Sm1	4	1.27533	7.65199
167	Ce2 Nd2 Tb1 Sm1	4	0.634905	3.80943				167	Ce2 Nd2 Tb1 Sm1	4	0.634905	3.80943
168	Ce2 Nd2 Tb1 Sm1	4	1.98532	11.9119				168	Ce2 Nd2 Tb1 Sm1	4	1.98532	11.9119
169	Ce2 Nd2 Tb1 Sm1	4	0.698948	4.19369				169	Ce2 Nd2 Tb1 Sm1	4	0.698948	4.19369
170	Ce2 Nd2 Tb1 Sm1	4	0.998182	5.98909				170	Ce2 Nd2 Tb1 Sm1	4	0.998182	5.98909
171	Ce2 Nd2 Tb1 Sm1	4	1.97649	11.8589				171	Ce2 Nd2 Tb1 Sm1	4	1.97649	11.8589
172	Ce2 Nd2 Tb1 Sm1	4	0.558717	3.3523				172	Ce2 Nd2 Tb1 Sm1	4	0.558717	3.3523
173	Ce2 Nd2 Tb1 Sm1	4	0.574175	3.44505				173	Ce2 Nd2 Tb1 Sm1	4	0.574175	3.44505
174	Ce2 Nd2 Tb1 Sm1	4	0.0154586	0.0927514				174	Ce2 Nd2 Tb1 Sm1	4	0.0154586	0.0927514
175	Ce2 Nd2 Tb1 Sm1	4	0.497987	2.98792				175	Ce2 Nd2 Tb1 Sm1	4	0.497987	2.98792
176	Ce2 Nd2 Tb1 Sm1	4	2.00851	12.0511				176	Ce2 Nd2 Tb1 Sm1	4	2.00851	12.0511
177	Ce2 Nd2 Tb1 Sm1	4	0.620551	3.72331				177	Ce2 Nd2 Tb1 Sm1	4	0.620551	3.72331
178	Ce2 Nd2 Tb1 Sm1	4	2.71408	16.2845				178	Ce2 Nd2 Tb1 Sm1	4	2.71408	16.2845
179	Tb1 Sm3 Er2	3	0.478111	2.86867				179	Tb1 Sm3 Er2	3	0.478111	2.86867
180	Tb1 Sm3 Er2	3	0.404131	2.42479				180	Tb1 Sm3 Er2	3	0.404131	2.42479
181	Tb1 Sm3 Er2	3	0.357755	2.14653				181	Tb1 Sm3 Er2	3	0.357755	2.14653
182	Tb1 Sm3 Er2	3	1.25214	7.51286				182	Tb1 Sm3 Er2	3	1.25214	7.51286
183	Tb1 Sm3 Er2	3	2.04605	12.2763				183	Tb1 Sm3 Er2	3	2.04605	12.2763
184	Tb1 Sm3 Er2	3	0.465965	2.79579				184	Tb1 Sm3 Er2	3	0.465965	2.79579
185	Tb1 Sm3 Er2	3	1.78878	10.7327				185	Tb1 Sm3 Er2	3	1.78878	10.7327
186	Tb1 Sm3 Er2	3	1.88926	11.3355				186	Tb1 Sm3 Er2	3	1.88926	11.3355
187	Tb1 Sm3 Er2	3	0.0176669	0.106002				187	Tb1 Sm3 Er2	3	0.0176669	0.106002
188	Tb1 Sm3 Er2	3	2.17635	13.0581				188	Tb1 Sm3 Er2	3	2.17635	13.0581
189	Tb1 Sm3 Er2	3	2.09022	12.5413				189	Tb1 Sm3 Er2	3	2.09022	12.5413
190	Tb1 Sm3 Er2	3	1.39127	8.34762				190	Tb1 Sm3 Er2	3	1.39127	8.34762
191	Tb1 Sm3 Er2	3	1.50611	9.03664				191	Tb1 Sm3 Er2	3	1.50611	9.03664
192	Tb1 Sm3 Er2	3	0.676864	4.06119				192	Tb1 Sm3 Er2	3	0.676864	4.06119
193	Tb1 Sm3 Er2	3	2.03611	12.2167				193	Tb1 Sm3 Er2	3	2.03611	12.2167
194	Tb1 Sm3 Er2	3	1.37581	8.25487				194	Tb1 Sm3 Er2	3	1.37581	8.25487
195	Tb1 Sm3 Er2	3	2.74831	16.4899				195	Tb1 Sm3 Er2	3	2.74831	16.4899
196	Tb1 Sm3 Er2	3	1.22675	7.36049				196	Tb1 Sm3 Er2	3	1.22675	7.36049
197	Tb1 Sm3 Er2	3	3.05307	18.3184				197	Tb1 Sm3 Er2	3	3.05307	18.3184
198	Tb1 Sm3 Er2	3	1.50611	9.03664				198	Tb1 Sm3 Er2	3	1.50611	9.03664
199	Tb1 Sm3 Er2	3	1.90803	11.4482				199	Tb1 Sm3 Er2	3	1.90803	11.4482
200	Tb1 Sm3 Er2	3	1.78878	10.7327				200	Tb1 Sm3 Er2	3	1.78878	10.7327
201	Tb1 Sm3 Er2	3	3.59191	21.5514				201	Tb1 Sm3 Er2	3	3.59191	21.5514
202	Tb1 Sm3 Er2	3	0.405235	2.43141				202	Tb1 Sm3 Er2	3	0.405235	2.43141
203	Tb1 Sm3 Er2	3	3.05307	18.3184				203	Tb1 Sm3 Er2	3	3.05307	18.3184
204	Tb1 Sm3 Er2	3	2.15647	12.9388				204	Tb1 Sm3 Er2	3	2.15647	12.9388
205	Tb1 Sm3 Er2	3	3.60295	21.6177				205	Tb1 Sm3 Er2	3	3.60295	21.6177
206	Tb1 Sm3 Er2	3	2.15757	12.9454				206	Tb1 Sm3 Er2	3	2.15757	12.9454
207	Tb1 Sm3 Er2	3	1.89036	11.3422				207	Tb1 Sm3 Er2	3	1.89036	11.3422
208	Tb1 Sm3 Er2	3	2.99123	17.9474				208	Tb1 Sm3 Er2	3	2.99123	17.9474
209	Tb1 Sm3 Er2	3	1.78215	10.6929				209	Tb1 Sm3 Er2	3	1.78215	10.6929
210	Tb1 Sm3 Er2	3	1.37471	8.24825				210	Tb1 Sm3 Er2	3	1.37471	8.24825
211	Tb1 Sm3 Er2	3	1.73467	10.408				211	Tb1 Sm3 Er2	3	1.73467	10.408
212	Tb1 Sm3 Er2	3	1.22564	7.35386				212	Tb1 Sm3 Er2	3	1.22564	7.35386
213	Tb1 Sm3 Er2	3	0.827033	4.9622				213	Tb1 Sm3 Er2	3	0.827033	4.9622
214	Tb1 Sm3 Er2	3	2.12114	12.7268				214	Tb1 Sm3 Er2	3	2.12114	12.7268
215	Tb1 Sm3 Er2	3	3.60295	21.6177				215	Tb1 Sm3 Er2	3	3.60295	21.6177
216	Tb1 Sm3 Er2	3	2.12114	12.7268				216	Tb1 Sm3 Er2	3	2.12114	12.7268
217	Tb1 Sm3 Er2	3	1.78105	10.6863				217	Tb1 Sm3 Er2	3	1.78105	10.6863
218	Tb1 Sm3 Er2	3	1.39127	8.34762				218	Tb1 Sm3 Er2	3	1.39127	8.34762
219	Tb1 Sm3 Er2	3	2.99123	17.9474				219	Tb1 Sm3 Er2	3	2.99123	17.9474
220	Tb1 Sm3 Er2	3	0.356651	2.13991				220	Tb1 Sm3 Er2	3	0.356651	2.13991
221	Tb1 Sm3 Er2	3	0.67576	4.05456				221	Tb1 Sm3 Er2	3	0.67576	4.05456
222	Tb1 Sm3 Er2	3	1.90803	11.4482				222	Tb1 Sm3 Er2	3	1.90803	11.4482
223	Tb1 Sm3 Er2	3	2.74831	16.4899				223	Tb1 Sm3 Er2	3	2.74831	16.4899
224	Tb1 Sm3 Er2	3	1.88705	11.3223				224	Tb1 Sm3 Er2	3	1.88705	11.3223
225	Tb1 Sm3 Er2	3	1.25435	7.52611				225	Tb1 Sm3 Er2	3	1.25435	7.52611
226	Tb1 Sm3 Er2	3	0.404131	2.42479				226	Tb1 Sm3 Er2	3	0.404131	2.42479
227	Tb1 Sm3 Er2	3	2.08911	12.5347				227	Tb1 Sm3 Er2	3	2.08911	12.5347
228	Tb1 Sm3 Er2	3	2.03611	12.2167				228	Tb1 Sm3 Er2	3	2.03611	12.2167
229	Tb1 Sm3 Er2	3	0.404131	2.42479				229	Tb1 Sm3 Er2	3	0.404131	2.42479
230	Tb1 Sm3 Er2	3	0.827033	4.9622				230	Tb1 Sm3 Er2	3	0.827033	4.9622
231	Tb1 Sm3 Er2	3	2.17635	13.0581				231	Tb1 Sm3 Er2	3	2.17635	13.0581
232	Tb1 Sm3 Er2	3	1.88815	11.3289				232	Tb1 Sm3 Er2	3	1.88815	11.3289
233	Tb1 Sm3 Er2	3	2.04716	12.2829				233	Tb1 Sm3 Er2	3	2.04716	12.2829
234	Tb1 Sm3 Er2	3	2.71629	16.2977				234	Tb1 Sm3 Er2	3	2.71629	16.2977
235	Tb1 Sm3 Er2	3	2.70194	16.2116				235	Tb1 Sm3 Er2	3	2.70194	16.2116
236	Tb1 Sm3 Er2	3	3.59191	21.5514				236	Tb1 Sm3 Er2	3	3.59191	21.5514
237	Tb1 Sm3 Er2	3	1.72363	10.3418				237	Tb1 Sm3 Er2	3	1.72363	10.3418
238	Er2 Ce2 Nd1 Tb1	4	2.8256	16.9536				238	Er2 Ce2 Nd1 Tb1	4	2.8256	16.9536
239	Er2 Ce2 Nd1 Tb1	4	1.89367	11.362				239	Er2 Ce2 Nd1 Tb1	4	1.89367	11.362
240	Er2 Ce2 Nd1 Tb1	4	1.92459	11.5475				240	Er2 Ce2 Nd1 Tb1	4	1.92459	11.5475
241	Er2 Ce2 Nd1 Tb1	4	0.497987	2.98792				241	Er2 Ce2 Nd1 Tb1	4	0.497987	2.98792
242	Er2 Ce2 Nd1 Tb1	4	0.429527	2.57716				242	Er2 Ce2 Nd1 Tb1	4	0.429527	2.57716
243	Er2 Ce2 Nd1 Tb1	4	3.93862	23.6317				243	Er2 Ce2 Nd1 Tb1	4	3.93862	23.6317
244	Er2 Ce2 Nd1 Tb1	4	2.43252	14.5951				244	Er2 Ce2 Nd1 Tb1	4	2.43252	14.5951
245	Er2 Ce2 Nd1 Tb1	4	1.8484	11.0904				245	Er2 Ce2 Nd1 Tb1	4	1.8484	11.0904
246	Er2 Ce2 Nd1 Tb1	4	1.68057	10.0834				246	Er2 Ce2 Nd1 Tb1	4	1.68057	10.0834
247	Er2 Ce2 Nd1 Tb1	4	2.72844	16.3706				247	Er2 Ce2 Nd1 Tb1	4	2.72844	16.3706
248	Er2 Ce2 Nd1 Tb1	4	2.76487	16.5892				248	Er2 Ce2 Nd1 Tb1	4	2.76487	16.5892
249	Er2 Ce2 Nd1 Tb1	4	2.58821	15.5292				249	Er2 Ce2 Nd1 Tb1	4	2.58821	15.5292
250	Er2 Ce2 Nd1 Tb1	4	2.51533	15.092				250	Er2 Ce2 Nd1 Tb1	4	2.51533	15.092
251	Er2 Ce2 Nd1 Tb1	4	3.96181	23.7709				251	Er2 Ce2 Nd1 Tb1	4	3.96181	23.7709
252	Er2 Ce2 Nd1 Tb1	4	2.51643	15.0986				252	Er2 Ce2 Nd1 Tb1	4	2.51643	15.0986
253	Er2 Ce2 Nd1 Tb1	4	2.57164	15.4299				253	Er2 Ce2 Nd1 Tb1	4	2.57164	15.4299
254	Er2 Ce2 Nd1 Tb1	4	0.536633	3.2198				254	Er2 Ce2 Nd1 Tb1	4	0.536633	3.2198
255	Er2 Ce2 Nd1 Tb1	4	3.76085	22.5651				255	Er2 Ce2 Nd1 Tb1	4	3.76085	22.5651
256	Er2 Ce2 Nd1 Tb1	4	1.70155	10.2093				256	Er2 Ce2 Nd1 Tb1	4	1.70155	10.2093
257	Er2 Ce2 Nd1 Tb1	4	2.38393	14.3036				257	Er2 Ce2 Nd1 Tb1	4	2.38393	14.3036
258	Er2 Ce2 Nd1 Tb1	4	1.67946	10.0768				258	Er2 Ce2 Nd1 Tb1	4	1.67946	10.0768
259	Er2 Ce2 Nd1 Tb1	4	4.57905	27.4743				259	Er2 Ce2 Nd1 Tb1	4	4.57905	27.4743
260	Er2 Ce2 Nd1 Tb1	4	2.31547	13.8928				260	Er2 Ce2 Nd1 Tb1	4	2.31547	13.8928
261	Er2 Ce2 Nd1 Tb1	4	0.463757	2.78254				261	Er2 Ce2 Nd1 Tb1	4	0.463757	2.78254
262	Er2 Ce2 Nd1 Tb1	4	1.89367	11.362				262	Er2 Ce2 Nd1 Tb1	4	1.89367	11.362
263	Er2 Ce2 Nd1 Tb1	4	0.828137	4.96882				263	Er2 Ce2 Nd1 Tb1	4	0.828137	4.96882
264	Er2 Ce2 Nd1 Tb1	4	2.0063	12.0378				264	Er2 Ce2 Nd1 Tb1	4	2.0063	12.0378
265	Er2 Ce2 Nd1 Tb1	4	2.43362	14.6017				265	Er2 Ce2 Nd1 Tb1	4	2.43362	14.6017
266	Er2 Ce2 Nd1 Tb1	4	2.69752	16.1851				266	Er2 Ce2 Nd1 Tb1	4	2.69752	16.1851
267	Er2 Ce2 Nd1 Tb1	4	0.252858	1.51715				267	Er2 Ce2 Nd1 Tb1	4	0.252858	1.51715
268	Er2 Ce2 Nd1 Tb1	4	1.61211	9.67264				268	Er2 Ce2 Nd1 Tb1	4	1.61211	9.67264
269	Er2 Ce2 Nd1 Tb1	4	2.35191	14.1115				269	Er2 Ce2 Nd1 Tb1	4	2.35191	14.1115
270	Er2 Ce2 Nd1 Tb1	4	1.91355	11.4813				270	Er2 Ce2 Nd1 Tb1	4	1.91355	11.4813
271	Er2 Ce2 Nd1 Tb1	4	2.40491	14.4295				271	Er2 Ce2 Nd1 Tb1	4	2.40491	14.4295
272	Er2 Ce2 Nd1 Tb1	4	2.31768	13.9061				272	Er2 Ce2 Nd1 Tb1	4	2.31768	13.9061
273	Er2 Ce2 Nd1 Tb1	4	2.0063	12.0378				273	Er2 Ce2 Nd1 Tb1	4	2.0063	12.0378
274	Er2 Ce2 Nd1 Tb1	4	2.50981	15.0589				274	Er2 Ce2 Nd1 Tb1	4	2.50981	15.0589
275	Er2 Ce2 Nd1 Tb1	4	3.85912	23.1547				275	Er2 Ce2 Nd1 Tb1	4	3.85912	23.1547
276	Er2 Ce2 Nd1 Tb1	4	1.37912	8.27475				276	Er2 Ce2 Nd1 Tb1	4	1.37912	8.27475
277	Er2 Ce2 Nd1 Tb1	4	0.791699	4.7502				277	Er2 Ce2 Nd1 Tb1	4	0.791699	4.7502
278	Er2 Ce2 Nd1 Tb1	4	2.44024	14.6415				278	Er2 Ce2 Nd1 Tb1	4	2.44024	14.6415
279	Er2 Ce2 Nd1 Tb1	4	2.7991	16.7946				279	Er2 Ce2 Nd1 Tb1	4	2.7991	16.7946
280	Er2 Ce2 Nd1 Tb1	4	2.29118	13.7471				280	Er2 Ce2 Nd1 Tb1	4	2.29118	13.7471
281	Er2 Ce2 Nd1 Tb1	4	2.5606	15.3636				281	Er2 Ce2 Nd1 Tb1	4	2.5606	15.3636
282	Er2 Ce2 Nd1 Tb1	4	1.69382	10.1629				282	Er2 Ce2 Nd1 Tb1	4	1.69382	10.1629
283	Er2 Ce2 Nd1 Tb1	4	2.39056	14.3433				283	Er2 Ce2 Nd1 Tb1	4	2.39056	14.3433
284	Er2 Ce2 Nd1 Tb1	4	2.74169	16.4501				284	Er2 Ce2 Nd1 Tb1	4	2.74169	16.4501
285	Er2 Ce2 Nd1 Tb1	4	2.5606	15.3636				285	Er2 Ce2 Nd1 Tb1	4	2.5606	15.3636
286	Er2 Ce2 Nd1 Tb1	4	0.463757	2.78254				286	Er2 Ce2 Nd1 Tb1	4	0.463757	2.78254
287	Er2 Ce2 Nd1 Tb1	4	0.791699	4.7502				287	Er2 Ce2 Nd1 Tb1	4	0.791699	4.7502
288	Er2 Ce2 Nd1 Tb1	4	2.72844	16.3706				288	Er2 Ce2 Nd1 Tb1	4	2.72844	16.3706
289	Er2 Ce2 Nd1 Tb1	4	1.8484	11.0904				289	Er2 Ce2 Nd1 Tb1	4	1.8484	11.0904
290	Er2 Ce2 Nd1 Tb1	4	1.91355	11.4813				290	Er2 Ce2 Nd1 Tb1	4	1.91355	11.4813
291	Er2 Ce2 Nd1 Tb1	4	2.2967	13.7802				291	Er2 Ce2 Nd1 Tb1	4	2.2967	13.7802
292	Er2 Ce2 Nd1 Tb1	4	3.91102	23.4661				292	Er2 Ce2 Nd1 Tb1	4	3.91102	23.4661
293	Er2 Ce2 Nd1 Tb1	4	2.40491	14.4295				293	Er2 Ce2 Nd1 Tb1	4	2.40491	14.4295
294	Er2 Ce2 Nd1 Tb1	4	2.35191	14.1115				294	Er2 Ce2 Nd1 Tb1	4	2.35191	14.1115
295	Er2 Ce2 Nd1 Tb1	4	3.99162	23.9497				295	Er2 Ce2 Nd1 Tb1	4	3.99162	23.9497
296	Er2 Ce2 Nd1 Tb1	4	2.57164	15.4299				296	Er2 Ce2 Nd1 Tb1	4	2.57164	15.4299
297	Er2 Ce2 Nd1 Tb1	4	0.0640426	0.384256				297	Er2 Ce2 Nd1 Tb1	4	0.0640426	0.384256
298	Er2 Ce2 Nd1 Tb1	4	2.44245	14.6547				298	Er2 Ce2 Nd1 Tb1	4	2.44245	14.6547
299	Er2 Ce2 Nd1 Tb1	4	3.79949	22.797				299	Er2 Ce2 Nd1 Tb1	4	3.79949	22.797
300	Er2 Ce2 Nd1 Tb1	4	2.62023	15.7214				300	Er2 Ce2 Nd1 Tb1	4	2.62023	15.7214
301	Er2 Ce2 Nd1 Tb1	4	2.76487	16.5892				301	Er2 Ce2 Nd1 Tb1	4	2.76487	16.5892
302	Er2 Ce2 Nd1 Tb1	4	2.62133	15.728				302	Er2 Ce2 Nd1 Tb1	4	2.62133	15.728
303	Er2 Ce2 Nd1 Tb1	4	1.46746	8.80476				303	Er2 Ce2 Nd1 Tb1	4	1.46746	8.80476
304	Er2 Ce2 Nd1 Tb1	4	1.44427	8.66563				304	Er2 Ce2 Nd1 Tb1	4	1.44427	8.66563
305	Er2 Ce2 Nd1 Tb1	4	1.78215	10.6929				305	Er2 Ce2 Nd1 Tb1	4	1.78215	10.6929
306	Er2 Ce2 Nd1 Tb1	4	1.85503	11.1302				306	Er2 Ce2 Nd1 Tb1	4	1.85503	11.1302
307	Er2 Ce2 Nd1 Tb1	4	3.86022	23.1613				307	Er2 Ce2 Nd1 Tb1	4	3.86022	23.1613
308	Er2 Ce2 Nd1 Tb1	4	2.15537	12.9322				308	Er2 Ce2 Nd1 Tb1	4	2.15537	12.9322
309	Er2 Ce2 Nd1 Tb1	4	1.45531	8.73188				309	Er2 Ce2 Nd1 Tb1	4	1.45531	8.73188
310	Er2 Ce2 Nd1 Tb1	4	2.8256	16.9536				310	Er2 Ce2 Nd1 Tb1	4	2.8256	16.9536
311	Er2 Ce2 Nd1 Tb1	4	2.40822	14.4493				311	Er2 Ce2 Nd1 Tb1	4	2.40822	14.4493
312	Er2 Ce2 Nd1 Tb1	4	0.442777	2.65666				312	Er2 Ce2 Nd1 Tb1	4	0.442777	2.65666
313	Er2 Ce2 Nd1 Tb1	4	4.75351	28.5211				313	Er2 Ce2 Nd1 Tb1	4	4.75351	28.5211
314	Er2 Ce2 Nd1 Tb1	4	3.88231	23.2938				314	Er2 Ce2 Nd1 Tb1	4	3.88231	23.2938
315	Er2 Ce2 Nd1 Tb1	4	3.94635	23.6781				315	Er2 Ce2 Nd1 Tb1	4	3.94635	23.6781
316	Er2 Ce2 Nd1 Tb1	4	0.429527	2.57716				316	Er2 Ce2 Nd1 Tb1	4	0.429527	2.57716
317	Er2 Ce2 Nd1 Tb1	4	3.75533	22.532				317	Er2 Ce2 Nd1 Tb1	4	3.75533	22.532
318	Er2 Ce2 Nd1 Tb1	4	0.481424	2.88854				318	Er2 Ce2 Nd1 Tb1	4	0.481424	2.88854
319	Er2 Ce2 Nd1 Tb1	4	3.90991	23.4595				319	Er2 Ce2 Nd1 Tb1	4	3.90991	23.4595
320	Er2 Ce2 Nd1 Tb1	4	0.501299	3.0078				320	Er2 Ce2 Nd1 Tb1	4	0.501299	3.0078
321	Er2 Ce2 Nd1 Tb1	4	0.252858	1.51715				321	Er2 Ce2 Nd1 Tb1	4	0.252858	1.51715
322	Er2 Ce2 Nd1 Tb1	4	2.36737	14.2042				322	Er2 Ce2 Nd1 Tb1	4	2.36737	14.2042
323	Er2 Ce2 Nd1 Tb1	4	3.79397	22.7638				323	Er2 Ce2 Nd1 Tb1	4	3.79397	22.7638
324	Er2 Ce2 Nd1 Tb1	4	4.0391	24.2346				324	Er2 Ce2 Nd1 Tb1	4	4.0391	24.2346
325	Er2 Ce2 Nd1 Tb1	4	1.96876	11.8126				325	Er2 Ce2 Nd1 Tb1	4	1.96876	11.8126
326	Er2 Ce2 Nd1 Tb1	4	0.0353339	0.212003				326	Er2 Ce2 Nd1 Tb1	4	0.0353339	0.212003
327	Er2 Ce2 Nd1 Tb1	4	2.58048	15.4829				327	Er2 Ce2 Nd1 Tb1	4	2.58048	15.4829
328	Er2 Ce2 Nd1 Tb1	4	2.2448	13.4688				328	Er2 Ce2 Nd1 Tb1	4	2.2448	13.4688
329	Er2 Ce2 Nd1 Tb1	4	2.36847	14.2108				329	Er2 Ce2 Nd1 Tb1	4	2.36847	14.2108
330	Er2 Ce2 Nd1 Tb1	4	2.5595	15.357				330	Er2 Ce2 Nd1 Tb1	4	2.5595	15.357
331	Er2 Ce2 Nd1 Tb1	4	3.93973	23.6384				331	Er2 Ce2 Nd1 Tb1	4	3.93973	23.6384
332	Er2 Ce2 Nd1 Tb1	4	2.41043	14.4626				332	Er2 Ce2 Nd1 Tb1	4	2.41043	14.4626
333	Er2 Ce2 Nd1 Tb1	4	2.40933	14.456				333	Er2 Ce2 Nd1 Tb1	4	2.40933	14.456
334	Er2 Ce2 Nd1 Tb1	4	3.75643	22.5386				334	Er2 Ce2 Nd1 Tb1	4	3.75643	22.5386
335	Er2 Ce2 Nd1 Tb1	4	2.58268	15.4961				335	Er2 Ce2 Nd1 Tb1	4	2.58268	15.4961
336	Er2 Ce2 Nd1 Tb1	4	0.0640426	0.384256				336	Er2 Ce2 Nd1 Tb1	4	0.0640426	0.384256
337	Er2 Ce2 Nd1 Tb1	4	2.88192	17.2915				337	Er2 Ce2 Nd1 Tb1	4	2.88192	17.2915
338	Er2 Ce2 Nd1 Tb1	4	1.92901	11.574				338	Er2 Ce2 Nd1 Tb1	4	1.92901	11.574
339	Er2 Ce2 Nd1 Tb1	4	1.03241	6.19447				339	Er2 Ce2 Nd1 Tb1	4	1.03241	6.19447
340	Er2 Ce2 Nd1 Tb1	4	3.93752	23.6251				340	Er2 Ce2 Nd1 Tb1	4	3.93752	23.6251
341	Er2 Ce2 Nd1 Tb1	4	4.59892	27.5935				341	Er2 Ce2 Nd1 Tb1	4	4.59892	27.5935
342	Er2 Ce2 Nd1 Tb1	4	2.38283	14.297				342	Er2 Ce2 Nd1 Tb1	4	2.38283	14.297
343	Er2 Ce2 Nd1 Tb1	4	4.49292	26.9575				343	Er2 Ce2 Nd1 Tb1	4	4.49292	26.9575
344	Er2 Ce2 Nd1 Tb1	4	2.38393	14.3036				344	Er2 Ce2 Nd1 Tb1	4	2.38393	14.3036
345	Er2 Ce2 Nd1 Tb1	4	2.38393	14.3036				345	Er2 Ce2 Nd1 Tb1	4	2.38393	14.3036
346	Er2 Ce2 Nd1 Tb1	4	0.442777	2.65666				346	Er2 Ce2 Nd1 Tb1	4	0.442777	2.65666
347	Er2 Ce2 Nd1 Tb1	4	4.60003	27.6002				347	Er2 Ce2 Nd1 Tb1	4	4.60003	27.6002
348	Er2 Ce2 Nd1 Tb1	4	1.81086	10.8652				348	Er2 Ce2 Nd1 Tb1	4	1.81086	10.8652
349	Er2 Ce2 Nd1 Tb1	4	3.88231	23.2938				349	Er2 Ce2 Nd1 Tb1	4	3.88231	23.2938
350	Er2 Ce2 Nd1 Tb1	4	2.74169	16.4501				350	Er2 Ce2 Nd1 Tb1	4	2.74169	16.4501
351	Er2 Ce2 Nd1 Tb1	4	0.501299	3.0078				351	Er2 Ce2 Nd1 Tb1	4	0.501299	3.0078
352	Er2 Ce2 Nd1 Tb1	4	4.76565	28.5939				352	Er2 Ce2 Nd1 Tb1	4	4.76565	28.5939
353	Er2 Ce2 Nd1 Tb1	4	1.46746	8.80476				353	Er2 Ce2 Nd1 Tb1	4	1.46746	8.80476
354	Er2 Ce2 Nd1 Tb1	4	2.7991	16.7946				354	Er2 Ce2 Nd1 Tb1	4	2.7991	16.7946
355	Er2 Ce2 Nd1 Tb1	4	3.79949	22.797				355	Er2 Ce2 Nd1 Tb1	4	3.79949	22.797
356	Er2 Ce2 Nd1 Tb1	4	4.65192	27.9115				356	Er2 Ce2 Nd1 Tb1	4	4.65192	27.9115
357	Er2 Ce2 Nd1 Tb1	4	2.17966	13.0779				357	Er2 Ce2 Nd1 Tb1	4	2.17966	13.0779
358	Er2 Ce2 Nd1 Tb1	4	2.58268	15.4961				358	Er2 Ce2 Nd1 Tb1	4	2.58268	15.4961
359	Er2 Ce2 Nd1 Tb1	4	4.0391	24.2346				359	Er2 Ce2 Nd1 Tb1	4	4.0391	24.2346
360	Er2 Ce2 Nd1 Tb1	4	2.17082	13.0249				360	Er2 Ce2 Nd1 Tb1	4	2.17082	13.0249
361	Er2 Ce2 Nd1 Tb1	4	4.4355	26.613				361	Er2 Ce2 Nd1 Tb1	4	4.4355	26.613
362	Er2 Ce2 Nd1 Tb1	4	1.96876	11.8126				362	Er2 Ce2 Nd1 Tb1	4	1.96876	11.8126
363	Er2 Ce2 Nd1 Tb1	4	0.481424	2.88854				363	Er2 Ce2 Nd1 Tb1	4	0.481424	2.88854
364	Er2 Ce2 Nd1 Tb1	4	0.923097	5.53858				364	Er2 Ce2 Nd1 Tb1	4	0.923097	5.53858
365	Er2 Ce2 Nd1 Tb1	4	3.99052	23.9431				365	Er2 Ce2 Nd1 Tb1	4	3.99052	23.9431
366	Er2 Ce2 Nd1 Tb1	4	2.33756	14.0253				366	Er2 Ce2 Nd1 Tb1	4	2.33756	14.0253
367	Er2 Ce2 Nd1 Tb1	4	1.67173	10.0304				367	Er2 Ce2 Nd1 Tb1	4	1.67173	10.0304
368	Er2 Ce2 Nd1 Tb1	4	1.36919	8.21512				368	Er2 Ce2 Nd1 Tb1	4	1.36919	8.21512
369	Er2 Ce2 Nd1 Tb1	4	3.76085	22.5651				369	Er2 Ce2 Nd1 Tb1	4	3.76085	22.5651
370	Er2 Ce2 Nd1 Tb1	4	1.67173	10.0304				370	Er2 Ce2 Nd1 Tb1	4	1.67173	10.0304
371	Er2 Ce2 Nd1 Tb1	4	1.11633	6.69798				371	Er2 Ce2 Nd1 Tb1	4	1.11633	6.69798
372	Er2 Ce2 Nd1 Tb1	4	4.4344	26.6064				372	Er2 Ce2 Nd1 Tb1	4	4.4344	26.6064
373	Er2 Ce2 Nd1 Tb1	4	0.923097	5.53858				373	Er2 Ce2 Nd1 Tb1	4	0.923097	5.53858
374	Er2 Ce2 Nd1 Tb1	4	2.44024	14.6415				374	Er2 Ce2 Nd1 Tb1	4	2.44024	14.6415
375	Er2 Ce2 Nd1 Tb1	4	2.36847	14.2108				375	Er2 Ce2 Nd1 Tb1	4	2.36847	14.2108
376	Er2 Ce2 Nd1 Tb1	4	1.92459	11.5475				376	Er2 Ce2 Nd1 Tb1	4	1.92459	11.5475
377	Er2 Ce2 Nd1 Tb1	4	1.00149	6.00896				377	Er2 Ce2 Nd1 Tb1	4	1.00149	6.00896
378	Er2 Ce2 Nd1 Tb1	4	2.17966	13.0779				378	Er2 Ce2 Nd1 Tb1	4	2.17966	13.0779
379	Er2 Ce2 Nd1 Tb1	4	2.41043	14.4626				379	Er2 Ce2 Nd1 Tb1	4	2.41043	14.4626
380	Er2 Ce2 Nd1 Tb1	4	2.04605	12.2763				380	Er2 Ce2 Nd1 Tb1	4	2.04605	12.2763
381	Er2 Ce2 Nd1 Tb1	4	4.65192	27.9115				381	Er2 Ce2 Nd1 Tb1	4	4.65192	27.9115
382	Er2 Ce2 Nd1 Tb1	4	2.39056	14.3433				382	Er2 Ce2 Nd1 Tb1	4	2.39056	14.3433
383	Er2 Ce2 Nd1 Tb1	4	1.11633	6.69798				383	Er2 Ce2 Nd1 Tb1	4	1.11633	6.69798
384	Er2 Ce2 Nd1 Tb1	4	1.60879	9.65277				384	Er2 Ce2 Nd1 Tb1	4	1.60879	9.65277
385	Er2 Ce2 Nd1 Tb1	4	1.0026	6.01559				385	Er2 Ce2 Nd1 Tb1	4	1.0026	6.01559
386	Er2 Ce2 Nd1 Tb1	4	2.04605	12.2763				386	Er2 Ce2 Nd1 Tb1	4	2.04605	12.2763
387	Er2 Ce2 Nd1 Tb1	4	2.38393	14.3036				387	Er2 Ce2 Nd1 Tb1	4	2.38393	14.3036
388	Er2 Ce2 Nd1 Tb1	4	2.33866	14.032				388	Er2 Ce2 Nd1 Tb1	4	2.33866	14.032
389	Er2 Ce2 Nd1 Tb1	4	1.85503	11.1302				389	Er2 Ce2 Nd1 Tb1	4	1.85503	11.1302
390	Er2 Ce2 Nd1 Tb1	4	2.89848	17.3909				390	Er2 Ce2 Nd1 Tb1	4	2.89848	17.3909
391	Er2 Ce2 Nd1 Tb1	4	3.93752	23.6251				391	Er2 Ce2 Nd1 Tb1	4	3.93752	23.6251
392	Er2 Ce2 Nd1 Tb1	4	4.58015	27.4809				392	Er2 Ce2 Nd1 Tb1	4	4.58015	27.4809
393	Er2 Ce2 Nd1 Tb1	4	0.536633	3.2198				393	Er2 Ce2 Nd1 Tb1	4	0.536633	3.2198
394	Er2 Ce2 Nd1 Tb1	4	2.69752	16.1851				394	Er2 Ce2 Nd1 Tb1	4	2.69752	16.1851
395	Er2 Ce2 Nd1 Tb1	4	0.512341	3.07405				395	Er2 Ce2 Nd1 Tb1	4	0.512341	3.07405
396	Er2 Ce2 Nd1 Tb1	4	3.79397	22.7638				396	Er2 Ce2 Nd1 Tb1	4	3.79397	22.7638
397	Er2 Ce2 Nd1 Tb1	4	2.17082	13.0249				397	Er2 Ce2 Nd1 Tb1	4	2.17082	13.0249
398	Er2 Ce2 Nd1 Tb1	4	4.50838	27.0503				398	Er2 Ce2 Nd1 Tb1	4	4.50838	27.0503
399	Er2 Ce2 Nd1 Tb1	4	1.81196	10.8718				399	Er2 Ce2 Nd1 Tb1	4	1.81196	10.8718
400	Er2 Ce2 Nd1 Tb1	4	1.45531	8.73188				400	Er2 Ce2 Nd1 Tb1	4	1.45531	8.73188
401	Er2 Ce2 Nd1 Tb1	4	0.828137	4.96882				401	Er2 Ce2 Nd1 Tb1	4	0.828137	4.96882
402	Er2 Ce2 Nd1 Tb1	4	2.36626	14.1976				402	Er2 Ce2 Nd1 Tb1	4	2.36626	14.1976
403	Er2 Ce2 Nd1 Tb1	4	1.44427	8.66563				403	Er2 Ce2 Nd1 Tb1	4	1.44427	8.66563
404	Er2 Ce2 Nd1 Tb1	4	2.15426	12.9256				404	Er2 Ce2 Nd1 Tb1	4	2.15426	12.9256
405	Er2 Ce2 Nd1 Tb1	4	2.30664	13.8398				405	Er2 Ce2 Nd1 Tb1	4	2.30664	13.8398
406	Er2 Ce2 Nd1 Tb1	4	1.03241	6.19447				406	Er2 Ce2 Nd1 Tb1	4	1.03241	6.19447
407	Er2 Ce2 Nd1 Tb1	4	0.511237	3.06742				407	Er2 Ce2 Nd1 Tb1	4	0.511237	3.06742
408	Er2 Ce2 Nd1 Tb1	4	2.2448	13.4688				408	Er2 Ce2 Nd1 Tb1	4	2.2448	13.4688
409	Er2 Ce2 Nd1 Tb1	4	0.499091	2.99454				409	Er2 Ce2 Nd1 Tb1	4	0.499091	2.99454
410	Er2 Ce2 Nd1 Tb1	4	1.78215	10.6929				410	Er2 Ce2 Nd1 Tb1	4	1.78215	10.6929
411	Er2 Ce2 Nd1 Tb1	4	2.44135	14.6481				411	Er2 Ce2 Nd1 Tb1	4	2.44135	14.6481
412	Er2 Ce2 Nd1 Tb1	4	2.31106	13.8663				412	Er2 Ce2 Nd1 Tb1	4	2.31106	13.8663
413	Er2 Ce2 Nd1 Tb1	4	1.93011	11.5807				413	Er2 Ce2 Nd1 Tb1	4	1.93011	11.5807
414	Er2 Ce2 Nd1 Tb1	4	2.50981	15.0589				414	Er2 Ce2 Nd1 Tb1	4	2.50981	15.0589
415	Er2 Ce2 Nd1 Tb1	4	2.55839	15.3504				415	Er2 Ce2 Nd1 Tb1	4	2.55839	15.3504
416	Er2 Ce2 Nd1 Tb1	4	2.37289	14.2373				416	Er2 Ce2 Nd1 Tb1	4	2.37289	14.2373
417	Tb3 Sm2 Er1	3	0.889972	5.33983				417	Tb3 Sm2 Er1	3	0.889972	5.33983
418	Tb3 Sm2 Er1	3	1.7424	10.4544				418	Tb3 Sm2 Er1	3	1.7424	10.4544
419	Tb3 Sm2 Er1	3	0.2904	1.7424				419	Tb3 Sm2 Er1	3	0.2904	1.7424
420	Tb3 Sm2 Er1	3	1.15277	6.9166				420	Tb3 Sm2 Er1	3	1.15277	6.9166
421	Tb3 Sm2 Er1	3	0.941868	5.65121				421	Tb3 Sm2 Er1	3	0.941868	5.65121
422	Tb3 Sm2 Er1	3	1.75123	10.5074				422	Tb3 Sm2 Er1	3	1.75123	10.5074
423	Tb3 Sm2 Er1	3	0.889972	5.33983				423	Tb3 Sm2 Er1	3	0.889972	5.33983
424	Tb3 Sm2 Er1	3	1.82963	10.9778				424	Tb3 Sm2 Er1	3	1.82963	10.9778
425	Tb3 Sm2 Er1	3	1.664	9.98402				425	Tb3 Sm2 Er1	3	1.664	9.98402
426	Tb3 Sm2 Er1	3	0.830346	4.98207				426	Tb3 Sm2 Er1	3	0.830346	4.98207
427	Tb3 Sm2 Er1	3	2.62796	15.7677				427	Tb3 Sm2 Er1	3	2.62796	15.7677
428	Tb3 Sm2 Er1	3	2.60808	15.6485				428	Tb3 Sm2 Er1	3	2.60808	15.6485
429	Tb3 Sm2 Er1	3	1.17927	7.07561				429	Tb3 Sm2 Er1	3	1.17927	7.07561
430	Tb3 Sm2 Er1	3	1.15277	6.9166				430	Tb3 Sm2 Er1	3	1.15277	6.9166
431	Tb3 Sm2 Er1	3	2.06814	12.4088				431	Tb3 Sm2 Er1	3	2.06814	12.4088
432	Tb3 Sm2 Er1	3	1.14945	6.89673				432	Tb3 Sm2 Er1	3	1.14945	6.89673
433	Tb3 Sm2 Er1	3	2.56391	15.3835				433	Tb3 Sm2 Er1	3	2.56391	15.3835
434	Tb3 Sm2 Er1	3	0.2904	1.7424				434	Tb3 Sm2 Er1	3	0.2904	1.7424
435	Tb3 Sm2 Er1	3	1.75896	10.5538				435	Tb3 Sm2 Er1	3	1.75896	10.5538
436	Tb3 Sm2 Er1	3	0.815991	4.89595				436	Tb3 Sm2 Er1	3	0.815991	4.89595
437	Tb3 Sm2 Er1	3	2.01624	12.0974				437	Tb3 Sm2 Er1	3	2.01624	12.0974
438	Tb3 Sm2 Er1	3	1.16602	6.9961				438	Tb3 Sm2 Er1	3	1.16602	6.9961
439	Tb3 Sm2 Er1	3	0.8447	5.0682				439	Tb3 Sm2 Er1	3	0.8447	5.0682
440	Tb3 Sm2 Er1	3	1.16602	6.9961				440	Tb3 Sm2 Er1	3	1.16602	6.9961
441	Tb3 Sm2 Er1	3	1.12737	6.76423				441	Tb3 Sm2 Er1	3	1.12737	6.76423
442	Tb3 Sm2 Er1	3	2.63679	15.8207				442	Tb3 Sm2 Er1	3	2.63679	15.8207
443	Tb3 Sm2 Er1	3	0.941868	5.65121				443	Tb3 Sm2 Er1	3	0.941868	5.65121
444	Tb3 Sm2 Er1	3	2.65004	15.9002				444	Tb3 Sm2 Er1	3	2.65004	15.9002
445	Tb3 Sm2 Er1	3	2.02176	12.1306				445	Tb3 Sm2 Er1	3	2.02176	12.1306
446	Tb3 Sm2 Er1	3	0.8447	5.0682				446	Tb3 Sm2 Er1	3	0.8447	5.0682
447	Tb3 Sm2 Er1	3	2.62796	15.7677				447	Tb3 Sm2 Er1	3	2.62796	15.7677
448	Tb3 Sm2 Er1	3	1.69492	10.1695				448	Tb3 Sm2 Er1	3	1.69492	10.1695
449	Tb3 Sm2 Er1	3	1.73246	10.3948				449	Tb3 Sm2 Er1	3	1.73246	10.3948
450	Tb3 Sm2 Er1	3	0.814887	4.88932				450	Tb3 Sm2 Er1	3	0.814887	4.88932
451	Tb3 Sm2 Er1	3	1.12737	6.76423				451	Tb3 Sm2 Er1	3	1.12737	6.76423
452	Tb3 Sm2 Er1	3	1.75896	10.5538				452	Tb3 Sm2 Er1	3	1.75896	10.5538
453	Tb3 Sm2 Er1	3	2.60698	15.6419				453	Tb3 Sm2 Er1	3	2.60698	15.6419
454	Tb3 Sm2 Er1	3	2.6136	15.6816				454	Tb3 Sm2 Er1	3	2.6136	15.6816
455	Tb3 Sm2 Er1	3	2.06814	12.4088				455	Tb3 Sm2 Er1	3	2.06814	12.4088
456	Tb3 Sm2 Er1	3	1.69492	10.1695				456	Tb3 Sm2 Er1	3	1.69492	10.1695
457	Tb3 Sm2 Er1	3	1.17927	7.07561				457	Tb3 Sm2 Er1	3	1.17927	7.07561
458	Tb3 Sm2 Er1	3	1.75123	10.5074				458	Tb3 Sm2 Er1	3	1.75123	10.5074
459	Tb3 Sm2 Er1	3	1.14945	6.89673				459	Tb3 Sm2 Er1	3	1.14945	6.89673
460	Tb3 Sm2 Er1	3	1.7424	10.4544				460	Tb3 Sm2 Er1	3	1.7424	10.4544
461	Tb3 Sm2 Er1	3	2.01513	12.0908				461	Tb3 Sm2 Er1	3	2.01513	12.0908
462	Tb3 Sm2 Er1	3	2.65446	15.9267				462	Tb3 Sm2 Er1	3	2.65446	15.9267
463	Tb3 Sm2 Er1	3	2.6125	15.675				463	Tb3 Sm2 Er1	3	2.6125	15.675
464	Tb3 Sm2 Er1	3	0.91868	5.51208				464	Tb3 Sm2 Er1	3	0.91868	5.51208
465	Tb3 Sm2 Er1	3	0.924201	5.54521				465	Tb3 Sm2 Er1	3	0.924201	5.54521
466	Tb3 Sm2 Er1	3	1.664	9.98402				466	Tb3 Sm2 Er1	3	1.664	9.98402
467	Tb3 Sm2 Er1	3	0.830346	4.98207				467	Tb3 Sm2 Er1	3	0.830346	4.98207
468	Tb3 Sm2 Er1	3	2.56391	15.3835				468	Tb3 Sm2 Er1	3	2.56391	15.3835
469	Tb3 Sm2 Er1	3	1.134	6.80398				469	Tb3 Sm2 Er1	3	1.134	6.80398
470	Tb3 Sm2 Er1	3	2.63679	15.8207				470	Tb3 Sm2 Er1	3	2.63679	15.8207
471	Tb3 Sm2 Er1	3	1.82963	10.9778				471	Tb3 Sm2 Er1	3	1.82963	10.9778
472	Tb3 Sm2 Er1	3	2.02286	12.1372				472	Tb3 Sm2 Er1	3	2.02286	12.1372
473	Tb3 Sm2 Er1	3	1.13289	6.79735				473	Tb3 Sm2 Er1	3	1.13289	6.79735
474	Tb3 Sm2 Er1	3	1.73246	10.3948				474	Tb3 Sm2 Er1	3	1.73246	10.3948
475	Sm2 Er1 Ce2 Nd1	4	1.1086	6.6516				475	Sm2 Er1 Ce2 Nd1	4	1.1086	6.6516
476	Sm2 Er1 Ce2 Nd1	4	0.651468	3.90881				476	Sm2 Er1 Ce2 Nd1	4	0.651468	3.90881
477	Sm2 Er1 Ce2 Nd1	4	1.56132	9.36789				477	Sm2 Er1 Ce2 Nd1	4	1.56132	9.36789
478	Sm2 Er1 Ce2 Nd1	4	3.16901	19.014				478	Sm2 Er1 Ce2 Nd1	4	3.16901	19.014
479	Sm2 Er1 Ce2 Nd1	4	0.992661	5.95596				479	Sm2 Er1 Ce2 Nd1	4	0.992661	5.95596
480	Sm2 Er1 Ce2 Nd1	4	0.771824	4.63094				480	Sm2 Er1 Ce2 Nd1	4	0.771824	4.63094
481	Sm2 Er1 Ce2 Nd1	4	1.56132	9.36789				481	Sm2 Er1 Ce2 Nd1	4	1.56132	9.36789
482	Sm2 Er1 Ce2 Nd1	4	3.01552	18.0931				482	Sm2 Er1 Ce2 Nd1	4	3.01552	18.0931
483	Sm2 Er1 Ce2 Nd1	4	3.46382	20.7829				483	Sm2 Er1 Ce2 Nd1	4	3.46382	20.7829
484	Sm2 Er1 Ce2 Nd1	4	3.40309	20.4186				484	Sm2 Er1 Ce2 Nd1	4	3.40309	20.4186
485	Sm2 Er1 Ce2 Nd1	4	0.138023	0.828137				485	Sm2 Er1 Ce2 Nd1	4	0.138023	0.828137
486	Sm2 Er1 Ce2 Nd1	4	1.2146	7.28761				486	Sm2 Er1 Ce2 Nd1	4	1.2146	7.28761
487	Sm2 Er1 Ce2 Nd1	4	2.76929	16.6157				487	Sm2 Er1 Ce2 Nd1	4	2.76929	16.6157
488	Sm2 Er1 Ce2 Nd1	4	0.698948	4.19369				488	Sm2 Er1 Ce2 Nd1	4	0.698948	4.19369
489	Sm2 Er1 Ce2 Nd1	4	2.72402	16.3441				489	Sm2 Er1 Ce2 Nd1	4	2.72402	16.3441
490	Sm2 Er1 Ce2 Nd1	4	1.3471	8.08262				490	Sm2 Er1 Ce2 Nd1	4	1.3471	8.08262
491	Sm2 Er1 Ce2 Nd1	4	1.10197	6.61185				491	Sm2 Er1 Ce2 Nd1	4	1.10197	6.61185
492	Sm2 Er1 Ce2 Nd1	4	2.639	15.834				492	Sm2 Er1 Ce2 Nd1	4	2.639	15.834
493	Sm2 Er1 Ce2 Nd1	4	2.83665	17.0199				493	Sm2 Er1 Ce2 Nd1	4	2.83665	17.0199
494	Sm2 Er1 Ce2 Nd1	4	0.407444	2.44466				494	Sm2 Er1 Ce2 Nd1	4	0.407444	2.44466
495	Sm2 Er1 Ce2 Nd1	4	0.410756	2.46454				495	Sm2 Er1 Ce2 Nd1	4	0.410756	2.46454
496	Sm2 Er1 Ce2 Nd1	4	1.7148	10.2888				496	Sm2 Er1 Ce2 Nd1	4	1.7148	10.2888
497	Sm2 Er1 Ce2 Nd1	4	0.891076	5.34646				497	Sm2 Er1 Ce2 Nd1	4	0.891076	5.34646
498	Sm2 Er1 Ce2 Nd1	4	2.5871	15.5226				498	Sm2 Er1 Ce2 Nd1	4	2.5871	15.5226
499	Sm2 Er1 Ce2 Nd1	4	1.07106	6.42635				499	Sm2 Er1 Ce2 Nd1	4	1.07106	6.42635
500	Sm2 Er1 Ce2 Nd1	4	2.45791	14.7475				500	Sm2 Er1 Ce2 Nd1	4	2.45791	14.7475
501	Sm2 Er1 Ce2 Nd1	4	2.63789	15.8274				501	Sm2 Er1 Ce2 Nd1	4	2.63789	15.8274
502	Sm2 Er1 Ce2 Nd1	4	2.69531	16.1719				502	Sm2 Er1 Ce2 Nd1	4	2.69531	16.1719
503	Sm2 Er1 Ce2 Nd1	4	1.7148	10.2888				503	Sm2 Er1 Ce2 Nd1	4	1.7148	10.2888
504	Sm2 Er1 Ce2 Nd1	4	2.68096	16.0857				504	Sm2 Er1 Ce2 Nd1	4	2.68096	16.0857
505	Sm2 Er1 Ce2 Nd1	4	2.28676	13.7206				505	Sm2 Er1 Ce2 Nd1	4	2.28676	13.7206
506	Sm2 Er1 Ce2 Nd1	4	0.89218	5.35308				506	Sm2 Er1 Ce2 Nd1	4	0.89218	5.35308
507	Sm2 Er1 Ce2 Nd1	4	1.35373	8.12237				507	Sm2 Er1 Ce2 Nd1	4	1.35373	8.12237
508	Sm2 Er1 Ce2 Nd1	4	0.693427	4.16056				508	Sm2 Er1 Ce2 Nd1	4	0.693427	4.16056
509	Sm2 Er1 Ce2 Nd1	4	1.1086	6.6516				509	Sm2 Er1 Ce2 Nd1	4	1.1086	6.6516
510	Sm2 Er1 Ce2 Nd1	4	0.940764	5.64458				510	Sm2 Er1 Ce2 Nd1	4	0.940764	5.64458
511	Sm2 Er1 Ce2 Nd1	4	2.41043	14.4626				511	Sm2 Er1 Ce2 Nd1	4	2.41043	14.4626
512	Sm2 Er1 Ce2 Nd1	4	0.0507924	0.304755				512	Sm2 Er1 Ce2 Nd1	4	0.0507924	0.304755
513	Sm2 Er1 Ce2 Nd1	4	0.945181	5.67108				513	Sm2 Er1 Ce2 Nd1	4	0.945181	5.67108
514	Sm2 Er1 Ce2 Nd1	4	0.693427	4.16056				514	Sm2 Er1 Ce2 Nd1	4	0.693427	4.16056
515	Sm2 Er1 Ce2 Nd1	4	1.23889	7.43336				515	Sm2 Er1 Ce2 Nd1	4	1.23889	7.43336
516	Sm2 Er1 Ce2 Nd1	4	1.21902	7.31411				516	Sm2 Er1 Ce2 Nd1	4	1.21902	7.31411
517	Sm2 Er1 Ce2 Nd1	4	3.26065	19.5639				517	Sm2 Er1 Ce2 Nd1	4	3.26065	19.5639
518	Sm2 Er1 Ce2 Nd1	4	3.26949	19.6169				518	Sm2 Er1 Ce2 Nd1	4	3.26949	19.6169
519	Sm2 Er1 Ce2 Nd1	4	2.62244	15.7346				519	Sm2 Er1 Ce2 Nd1	4	2.62244	15.7346
520	Sm2 Er1 Ce2 Nd1	4	1.41335	8.48013				520	Sm2 Er1 Ce2 Nd1	4	1.41335	8.48013
521	Sm2 Er1 Ce2 Nd1	4	1.31398	7.88387				521	Sm2 Er1 Ce2 Nd1	4	1.31398	7.88387
522	Sm2 Er1 Ce2 Nd1	4	2.5087	15.0522				522	Sm2 Er1 Ce2 Nd1	4	2.5087	15.0522
523	Sm2 Er1 Ce2 Nd1	4	1.07106	6.42635				523	Sm2 Er1 Ce2 Nd1	4	1.07106	6.42635
524	Sm2 Er1 Ce2 Nd1	4	3.21317	19.279				524	Sm2 Er1 Ce2 Nd1	4	3.21317	19.279
525	Sm2 Er1 Ce2 Nd1	4	1.20025	7.20148				525	Sm2 Er1 Ce2 Nd1	4	1.20025	7.20148
526	Sm2 Er1 Ce2 Nd1	4	0.0253962	0.152377				526	Sm2 Er1 Ce2 Nd1	4	0.0253962	0.152377
527	Sm2 Er1 Ce2 Nd1	4	1.14725	6.88348				527	Sm2 Er1 Ce2 Nd1	4	1.14725	6.88348
528	Sm2 Er1 Ce2 Nd1	4	0.828137	4.96882				528	Sm2 Er1 Ce2 Nd1	4	0.828137	4.96882
529	Sm2 Er1 Ce2 Nd1	4	1.42992	8.5795				529	Sm2 Er1 Ce2 Nd1	4	1.42992	8.5795
530	Sm2 Er1 Ce2 Nd1	4	2.83665	17.0199				530	Sm2 Er1 Ce2 Nd1	4	2.83665	17.0199
531	Sm2 Er1 Ce2 Nd1	4	2.56391	15.3835				531	Sm2 Er1 Ce2 Nd1	4	2.56391	15.3835
532	Sm2 Er1 Ce2 Nd1	4	2.45902	14.7541				532	Sm2 Er1 Ce2 Nd1	4	2.45902	14.7541
533	Sm2 Er1 Ce2 Nd1	4	3.01884	18.113				533	Sm2 Er1 Ce2 Nd1	4	3.01884	18.113
534	Sm2 Er1 Ce2 Nd1	4	0.937452	5.62471				534	Sm2 Er1 Ce2 Nd1	4	0.937452	5.62471
535	Sm2 Er1 Ce2 Nd1	4	1.61652	9.69915				535	Sm2 Er1 Ce2 Nd1	4	1.61652	9.69915
536	Sm2 Er1 Ce2 Nd1	4	3.26838	19.6103				536	Sm2 Er1 Ce2 Nd1	4	3.26838	19.6103
537	Sm2 Er1 Ce2 Nd1	4	1.09645	6.57872				537	Sm2 Er1 Ce2 Nd1	4	1.09645	6.57872
538	Sm2 Er1 Ce2 Nd1	4	2.96584	17.795				538	Sm2 Er1 Ce2 Nd1	4	2.96584	17.795
539	Sm2 Er1 Ce2 Nd1	4	0.991557	5.94934				539	Sm2 Er1 Ce2 Nd1	4	0.991557	5.94934
540	Sm2 Er1 Ce2 Nd1	4	1.43213	8.59275				540	Sm2 Er1 Ce2 Nd1	4	1.43213	8.59275
541	Sm2 Er1 Ce2 Nd1	4	2.87861	17.2716				541	Sm2 Er1 Ce2 Nd1	4	2.87861	17.2716
542	Sm2 Er1 Ce2 Nd1	4	1.27202	7.63211				542	Sm2 Er1 Ce2 Nd1	4	1.27202	7.63211
543	Sm2 Er1 Ce2 Nd1	4	0.745324	4.47194				543	Sm2 Er1 Ce2 Nd1	4	0.745324	4.47194
544	Sm2 Er1 Ce2 Nd1	4	1.61652	9.69915				544	Sm2 Er1 Ce2 Nd1	4	1.61652	9.69915
545	Sm2 Er1 Ce2 Nd1	4	1.21902	7.31411				545	Sm2 Er1 Ce2 Nd1	4	1.21902	7.31411
546	Sm2 Er1 Ce2 Nd1	4	3.47928	20.8757				546	Sm2 Er1 Ce2 Nd1	4	3.47928	20.8757
547	Sm2 Er1 Ce2 Nd1	4	2.74831	16.4899				547	Sm2 Er1 Ce2 Nd1	4	2.74831	16.4899
548	Sm2 Er1 Ce2 Nd1	4	1.41115	8.46688				548	Sm2 Er1 Ce2 Nd1	4	1.41115	8.46688
549	Sm2 Er1 Ce2 Nd1	4	1.34158	8.0495				549	Sm2 Er1 Ce2 Nd1	4	1.34158	8.0495
550	Sm2 Er1 Ce2 Nd1	4	2.68206	16.0924				550	Sm2 Er1 Ce2 Nd1	4	2.68206	16.0924
551	Sm2 Er1 Ce2 Nd1	4	3.47818	20.8691				551	Sm2 Er1 Ce2 Nd1	4	3.47818	20.8691
552	Sm2 Er1 Ce2 Nd1	4	2.75162	16.5097				552	Sm2 Er1 Ce2 Nd1	4	2.75162	16.5097
553	Sm2 Er1 Ce2 Nd1	4	3.01663	18.0998				553	Sm2 Er1 Ce2 Nd1	4	3.01663	18.0998
554	Sm2 Er1 Ce2 Nd1	4	2.56391	15.3835				554	Sm2 Er1 Ce2 Nd1	4	2.56391	15.3835
555	Sm2 Er1 Ce2 Nd1	4	0.679073	4.07444				555	Sm2 Er1 Ce2 Nd1	4	0.679073	4.07444
556	Sm2 Er1 Ce2 Nd1	4	0.817096	4.90257				556	Sm2 Er1 Ce2 Nd1	4	0.817096	4.90257
557	Sm2 Er1 Ce2 Nd1	4	1.34158	8.0495				557	Sm2 Er1 Ce2 Nd1	4	1.34158	8.0495
558	Sm2 Er1 Ce2 Nd1	4	0.673552	4.04131				558	Sm2 Er1 Ce2 Nd1	4	0.673552	4.04131
559	Sm2 Er1 Ce2 Nd1	4	1.41004	8.46025				559	Sm2 Er1 Ce2 Nd1	4	1.41004	8.46025
560	Sm2 Er1 Ce2 Nd1	4	2.62133	15.728				560	Sm2 Er1 Ce2 Nd1	4	2.62133	15.728
561	Sm2 Er1 Ce2 Nd1	4	0.674656	4.04794				561	Sm2 Er1 Ce2 Nd1	4	0.674656	4.04794
562	Sm2 Er1 Ce2 Nd1	4	0.661406	3.96843				562	Sm2 Er1 Ce2 Nd1	4	0.661406	3.96843
563	Sm2 Er1 Ce2 Nd1	4	3.44395	20.6637				563	Sm2 Er1 Ce2 Nd1	4	3.44395	20.6637
564	Sm2 Er1 Ce2 Nd1	4	1.3979	8.38738				564	Sm2 Er1 Ce2 Nd1	4	1.3979	8.38738
565	Sm2 Er1 Ce2 Nd1	4	1.52267	9.13601				565	Sm2 Er1 Ce2 Nd1	4	1.52267	9.13601
566	Sm2 Er1 Ce2 Nd1	4	1.3471	8.08262				566	Sm2 Er1 Ce2 Nd1	4	1.3471	8.08262
567	Sm2 Er1 Ce2 Nd1	4	1.52156	9.12939				567	Sm2 Er1 Ce2 Nd1	4	1.52156	9.12939
568	Sm2 Er1 Ce2 Nd1	4	0.940764	5.64458				568	Sm2 Er1 Ce2 Nd1	4	0.940764	5.64458
569	Sm2 Er1 Ce2 Nd1	4	0.147961	0.887763				569	Sm2 Er1 Ce2 Nd1	4	0.147961	0.887763
570	Sm2 Er1 Ce2 Nd1	4	2.72402	16.3441				570	Sm2 Er1 Ce2 Nd1	4	2.72402	16.3441
571	Sm2 Er1 Ce2 Nd1	4	0.355547	2.13328				571	Sm2 Er1 Ce2 Nd1	4	0.355547	2.13328
572	Sm2 Er1 Ce2 Nd1	4	0.830346	4.98207				572	Sm2 Er1 Ce2 Nd1	4	0.830346	4.98207
573	Sm2 Er1 Ce2 Nd1	4	1.10639	6.63835				573	Sm2 Er1 Ce2 Nd1	4	1.10639	6.63835
574	Sm2 Er1 Ce2 Nd1	4	3.40199	20.4119				574	Sm2 Er1 Ce2 Nd1	4	3.40199	20.4119
575	Sm2 Er1 Ce2 Nd1	4	3.1679	19.0074				575	Sm2 Er1 Ce2 Nd1	4	3.1679	19.0074
576	Sm2 Er1 Ce2 Nd1	4	1.09645	6.57872				576	Sm2 Er1 Ce2 Nd1	4	1.09645	6.57872
577	Sm2 Er1 Ce2 Nd1	4	1.30404	7.82424				577	Sm2 Er1 Ce2 Nd1	4	1.30404	7.82424
578	Sm2 Er1 Ce2 Nd1	4	1.14725	6.88348				578	Sm2 Er1 Ce2 Nd1	4	1.14725	6.88348
579	Sm2 Er1 Ce2 Nd1	4	0.937452	5.62471				579	Sm2 Er1 Ce2 Nd1	4	0.937452	5.62471
580	Sm2 Er1 Ce2 Nd1	4	0.141335	0.848013				580	Sm2 Er1 Ce2 Nd1	4	0.141335	0.848013
581	Sm2 Er1 Ce2 Nd1	4	0.67576	4.05456				581	Sm2 Er1 Ce2 Nd1	4	0.67576	4.05456
582	Sm2 Er1 Ce2 Nd1	4	3.09613	18.5768				582	Sm2 Er1 Ce2 Nd1	4	3.09613	18.5768
583	Sm2 Er1 Ce2 Nd1	4	0.923097	5.53858				583	Sm2 Er1 Ce2 Nd1	4	0.923097	5.53858
584	Sm2 Er1 Ce2 Nd1	4	2.74942	16.4965				584	Sm2 Er1 Ce2 Nd1	4	2.74942	16.4965
585	Sm2 Er1 Ce2 Nd1	4	0.0452715	0.271629				585	Sm2 Er1 Ce2 Nd1	4	0.0452715	0.271629
586	Sm2 Er1 Ce2 Nd1	4	2.41043	14.4626				586	Sm2 Er1 Ce2 Nd1	4	2.41043	14.4626
587	Sm2 Er1 Ce2 Nd1	4	0.830346	4.98207				587	Sm2 Er1 Ce2 Nd1	4	0.830346	4.98207
588	Sm2 Er1 Ce2 Nd1	4	1.07768	6.4661				588	Sm2 Er1 Ce2 Nd1	4	1.07768	6.4661
589	Sm2 Er1 Ce2 Nd1	4	0.828137	4.96882				589	Sm2 Er1 Ce2 Nd1	4	0.828137	4.96882
590	Sm2 Er1 Ce2 Nd1	4	2.87861	17.2716				590	Sm2 Er1 Ce2 Nd1	4	2.87861	17.2716
591	Sm2 Er1 Ce2 Nd1	4	1.19473	7.16836				591	Sm2 Er1 Ce2 Nd1	4	1.19473	7.16836
592	Sm2 Er1 Ce2 Nd1	4	0.820408	4.92245				592	Sm2 Er1 Ce2 Nd1	4	0.820408	4.92245
593	Sm2 Er1 Ce2 Nd1	4	0.69674	4.18044				593	Sm2 Er1 Ce2 Nd1	4	0.69674	4.18044
594	Sm2 Er1 Ce2 Nd1	4	0.355547	2.13328				594	Sm2 Er1 Ce2 Nd1	4	0.355547	2.13328
595	Sm2 Er1 Ce2 Nd1	4	3.07184	18.431				595	Sm2 Er1 Ce2 Nd1	4	3.07184	18.431
596	Sm2 Er1 Ce2 Nd1	4	2.58821	15.5292				596	Sm2 Er1 Ce2 Nd1	4	2.58821	15.5292
597	Sm2 Er1 Ce2 Nd1	4	0.771824	4.63094				597	Sm2 Er1 Ce2 Nd1	4	0.771824	4.63094
598	Sm2 Er1 Ce2 Nd1	4	1.31398	7.88387				598	Sm2 Er1 Ce2 Nd1	4	1.31398	7.88387
599	Sm2 Er1 Ce2 Nd1	4	0.820408	4.92245				599	Sm2 Er1 Ce2 Nd1	4	0.820408	4.92245
600	Sm2 Er1 Ce2 Nd1	4	1.04345	6.26072				600	Sm2 Er1 Ce2 Nd1	4	1.04345	6.26072
601	Sm2 Er1 Ce2 Nd1	4	1.30294	7.81762				601	Sm2 Er1 Ce2 Nd1	4	1.30294	7.81762
602	Sm2 Er1 Ce2 Nd1	4	3.01884	18.113				602	Sm2 Er1 Ce2 Nd1	4	3.01884	18.113
603	Sm2 Er1 Ce2 Nd1	4	2.5087	15.0522				603	Sm2 Er1 Ce2 Nd1	4	2.5087	15.0522
604	Sm2 Er1 Ce2 Nd1	4	1.0567	6.34022				604	Sm2 Er1 Ce2 Nd1	4	1.0567	6.34022
605	Sm2 Er1 Ce2 Nd1	4	1.05891	6.35347				605	Sm2 Er1 Ce2 Nd1	4	1.05891	6.35347
606	Sm2 Er1 Ce2 Nd1	4	0.732073	4.39244				606	Sm2 Er1 Ce2 Nd1	4	0.732073	4.39244
607	Sm2 Er1 Ce2 Nd1	4	0.697844	4.18706				607	Sm2 Er1 Ce2 Nd1	4	0.697844	4.18706
608	Sm2 Er1 Ce2 Nd1	4	1.24441	7.46649				608	Sm2 Er1 Ce2 Nd1	4	1.24441	7.46649
609	Sm2 Er1 Ce2 Nd1	4	2.95369	17.7221				609	Sm2 Er1 Ce2 Nd1	4	2.95369	17.7221
610	Sm2 Er1 Ce2 Nd1	4	1.35373	8.12237				610	Sm2 Er1 Ce2 Nd1	4	1.35373	8.12237
611	Sm2 Er1 Ce2 Nd1	4	2.69531	16.1719				611	Sm2 Er1 Ce2 Nd1	4	2.69531	16.1719
612	Sm2 Er1 Ce2 Nd1	4	0.733178	4.39907				612	Sm2 Er1 Ce2 Nd1	4	0.733178	4.39907
613	Sm2 Er1 Ce2 Nd1	4	0.745324	4.47194				613	Sm2 Er1 Ce2 Nd1	4	0.745324	4.47194
614	Sm2 Er1 Ce2 Nd1	4	3.07073	18.4244				614	Sm2 Er1 Ce2 Nd1	4	3.07073	18.4244
615	Sm2 Er1 Ce2 Nd1	4	0.933035	5.59821				615	Sm2 Er1 Ce2 Nd1	4	0.933035	5.59821
616	Sm2 Er1 Ce2 Nd1	4	0.194336	1.16602				616	Sm2 Er1 Ce2 Nd1	4	0.194336	1.16602
617	Sm2 Er1 Ce2 Nd1	4	2.5871	15.5226				617	Sm2 Er1 Ce2 Nd1	4	2.5871	15.5226
618	Sm2 Er1 Ce2 Nd1	4	1.25325	7.51949				618	Sm2 Er1 Ce2 Nd1	4	1.25325	7.51949
619	Sm2 Er1 Ce2 Nd1	4	0.923097	5.53858				619	Sm2 Er1 Ce2 Nd1	4	0.923097	5.53858
620	Sm2 Er1 Ce2 Nd1	4	2.96694	17.8016				620	Sm2 Er1 Ce2 Nd1	4	2.96694	17.8016
621	Sm2 Er1 Ce2 Nd1	4	0.698948	4.19369				621	Sm2 Er1 Ce2 Nd1	4	0.698948	4.19369
622	Sm2 Er1 Ce2 Nd1	4	1.43213	8.59275				622	Sm2 Er1 Ce2 Nd1	4	1.43213	8.59275
623	Sm2 Er1 Ce2 Nd1	4	1.41335	8.48013				623	Sm2 Er1 Ce2 Nd1	4	1.41335	8.48013
624	Sm2 Er1 Ce2 Nd1	4	0.0066251	0.0397506				624	Sm2 Er1 Ce2 Nd1	4	0.0066251	0.0397506
625	Sm2 Er1 Ce2 Nd1	4	1.4001	8.40063				625	Sm2 Er1 Ce2 Nd1	4	1.4001	8.40063
626	Sm2 Er1 Ce2 Nd1	4	2.74942	16.4965				626	Sm2 Er1 Ce2 Nd1	4	2.74942	16.4965
627	Sm2 Er1 Ce2 Nd1	4	0.194336	1.16602				627	Sm2 Er1 Ce2 Nd1	4	0.194336	1.16602
628	Sm2 Er1 Ce2 Nd1	4	3.25513	19.5308				628	Sm2 Er1 Ce2 Nd1	4	3.25513	19.5308
629	Sm2 Er1 Ce2 Nd1	4	3.09613	18.5768				629	Sm2 Er1 Ce2 Nd1	4	3.09613	18.5768
630	Sm2 Er1 Ce2 Nd1	4	1.27202	7.63211				630	Sm2 Er1 Ce2 Nd1	4	1.27202	7.63211
631	Sm2 Er1 Ce2 Nd1	4	0.184399	1.10639				631	Sm2 Er1 Ce2 Nd1	4	0.184399	1.10639
632	Sm2 Er1 Ce2 Nd1	4	0.945181	5.67108				632	Sm2 Er1 Ce2 Nd1	4	0.945181	5.67108
633	Sm2 Er1 Ce2 Nd1	4	1.07658	6.45947				633	Sm2 Er1 Ce2 Nd1	4	1.07658	6.45947
634	Sm2 Er1 Ce2 Nd1	4	1.19473	7.16836				634	Sm2 Er1 Ce2 Nd1	4	1.19473	7.16836
635	Sm2 Er1 Ce2 Nd1	4	0.991557	5.94934				635	Sm2 Er1 Ce2 Nd1	4	0.991557	5.94934
636	Sm2 Er1 Ce2 Nd1	4	3.21317	19.279				636	Sm2 Er1 Ce2 Nd1	4	3.21317	19.279
637	Sm2 Er1 Ce2 Nd1	4	2.95369	17.7221				637	Sm2 Er1 Ce2 Nd1	4	2.95369	17.7221
638	Sm2 Er1 Ce2 Nd1	4	1.42992	8.5795				638	Sm2 Er1 Ce2 Nd1	4	1.42992	8.5795
639	Sm2 Er1 Ce2 Nd1	4	0.990452	5.94271				639	Sm2 Er1 Ce2 Nd1	4	0.990452	5.94271
640	Sm2 Er1 Ce2 Nd1	4	1.23889	7.43336				640	Sm2 Er1 Ce2 Nd1	4	1.23889	7.43336
641	Sm2 Er1 Ce2 Nd1	4	0.893284	5.35971				641	Sm2 Er1 Ce2 Nd1	4	0.893284	5.35971
642	Sm2 Er1 Ce2 Nd1	4	0.69674	4.18044				642	Sm2 Er1 Ce2 Nd1	4	0.69674	4.18044
643	Sm2 Er1 Ce2 Nd1	4	2.28676	13.7206				643	Sm2 Er1 Ce2 Nd1	4	2.28676	13.7206
644	Sm2 Er1 Ce2 Nd1	4	0.86568	5.19408				644	Sm2 Er1 Ce2 Nd1	4	0.86568	5.19408
645	Sm2 Er1 Ce2 Nd1	4	2.5871	15.5226				645	Sm2 Er1 Ce2 Nd1	4	2.5871	15.5226
646	Sm2 Er1 Ce2 Nd1	4	2.75273	16.5164				646	Sm2 Er1 Ce2 Nd1	4	2.75273	16.5164
647	Sm2 Er1 Ce2 Nd1	4	1.04345	6.26072				647	Sm2 Er1 Ce2 Nd1	4	1.04345	6.26072
648	Sm2 Er1 Ce2 Nd1	4	0.86568	5.19408				648	Sm2 Er1 Ce2 Nd1	4	0.86568	5.19408
649	Sm2 Er1 Ce2 Nd1	4	0.69674	4.18044				649	Sm2 Er1 Ce2 Nd1	4	0.69674	4.18044
650	Sm2 Er1 Ce2 Nd1	4	0.679073	4.07444				650	Sm2 Er1 Ce2 Nd1	4	0.679073	4.07444
651	Sm2 Er1 Ce2 Nd1	4	0.8182	4.9092				651	Sm2 Er1 Ce2 Nd1	4	0.8182	4.9092
652	Sm2 Er1 Ce2 Nd1	4	0.669135	4.01481				652	Sm2 Er1 Ce2 Nd1	4	0.669135	4.01481
653	Sm1 Er2 Ce2 Nd1	4	3.48922	20.9353				653	Sm1 Er2 Ce2 Nd1	4	3.48922	20.9353
654	Sm1 Er2 Ce2 Nd1	4	1.33827	8.02962				654	Sm1 Er2 Ce2 Nd1	4	1.33827	8.02962
655	Sm1 Er2 Ce2 Nd1	4	2.7196	16.3176				655	Sm1 Er2 Ce2 Nd1	4	2.7196	16.3176
656	Sm1 Er2 Ce2 Nd1	4	2.85321	17.1193				656	Sm1 Er2 Ce2 Nd1	4	2.85321	17.1193
657	Sm1 Er2 Ce2 Nd1	4	3.01994	18.1196				657	Sm1 Er2 Ce2 Nd1	4	3.01994	18.1196
658	Sm1 Er2 Ce2 Nd1	4	2.80463	16.8278				658	Sm1 Er2 Ce2 Nd1	4	2.80463	16.8278
659	Sm1 Er2 Ce2 Nd1	4	5.05495	30.3297				659	Sm1 Er2 Ce2 Nd1	4	5.05495	30.3297
660	Sm1 Er2 Ce2 Nd1	4	3.09171	18.5503				660	Sm1 Er2 Ce2 Nd1	4	3.09171	18.5503
661	Sm1 Er2 Ce2 Nd1	4	3.46161	20.7697				661	Sm1 Er2 Ce2 Nd1	4	3.46161	20.7697
662	Sm1 Er2 Ce2 Nd1	4	3.18336	19.1002				662	Sm1 Er2 Ce2 Nd1	4	3.18336	19.1002
663	Sm1 Er2 Ce2 Nd1	4	0.834762	5.00857				663	Sm1 Er2 Ce2 Nd1	4	0.834762	5.00857
664	Sm1 Er2 Ce2 Nd1	4	3.38432	20.3059				664	Sm1 Er2 Ce2 Nd1	4	3.38432	20.3059
665	Sm1 Er2 Ce2 Nd1	4	3.32359	19.9415				665	Sm1 Er2 Ce2 Nd1	4	3.32359	19.9415
666	Sm1 Er2 Ce2 Nd1	4	3.33132	19.9879				666	Sm1 Er2 Ce2 Nd1	4	3.33132	19.9879
667	Sm1 Er2 Ce2 Nd1	4	4.90699	29.4419				667	Sm1 Er2 Ce2 Nd1	4	4.90699	29.4419
668	Sm1 Er2 Ce2 Nd1	4	3.14692	18.8815				668	Sm1 Er2 Ce2 Nd1	4	3.14692	18.8815
669	Sm1 Er2 Ce2 Nd1	4	1.24662	7.47974				669	Sm1 Er2 Ce2 Nd1	4	1.24662	7.47974
670	Sm1 Er2 Ce2 Nd1	4	2.79138	16.7483				670	Sm1 Er2 Ce2 Nd1	4	2.79138	16.7483
671	Sm1 Er2 Ce2 Nd1	4	1.25987	7.55924				671	Sm1 Er2 Ce2 Nd1	4	1.25987	7.55924
672	Sm1 Er2 Ce2 Nd1	4	2.75715	16.5429				672	Sm1 Er2 Ce2 Nd1	4	2.75715	16.5429
673	Sm1 Er2 Ce2 Nd1	4	2.64562	15.8737				673	Sm1 Er2 Ce2 Nd1	4	2.64562	15.8737
674	Sm1 Er2 Ce2 Nd1	4	5.26143	31.5686				674	Sm1 Er2 Ce2 Nd1	4	5.26143	31.5686
675	Sm1 Er2 Ce2 Nd1	4	1.03462	6.20772				675	Sm1 Er2 Ce2 Nd1	4	1.03462	6.20772
676	Sm1 Er2 Ce2 Nd1	4	2.81015	16.8609				676	Sm1 Er2 Ce2 Nd1	4	2.81015	16.8609
677	Sm1 Er2 Ce2 Nd1	4	4.90809	29.4486				677	Sm1 Er2 Ce2 Nd1	4	4.90809	29.4486
678	Sm1 Er2 Ce2 Nd1	4	0.362172	2.17303				678	Sm1 Er2 Ce2 Nd1	4	0.362172	2.17303
679	Sm1 Er2 Ce2 Nd1	4	3.3258	19.9548				679	Sm1 Er2 Ce2 Nd1	4	3.3258	19.9548
680	Sm1 Er2 Ce2 Nd1	4	3.12263	18.7358				680	Sm1 Er2 Ce2 Nd1	4	3.12263	18.7358
681	Sm1 Er2 Ce2 Nd1	4	0.910951	5.46571				681	Sm1 Er2 Ce2 Nd1	4	0.910951	5.46571
682	Sm1 Er2 Ce2 Nd1	4	3.10717	18.643				682	Sm1 Er2 Ce2 Nd1	4	3.10717	18.643
683	Sm1 Er2 Ce2 Nd1	4	2.73065	16.3839				683	Sm1 Er2 Ce2 Nd1	4	2.73065	16.3839
684	Sm1 Er2 Ce2 Nd1	4	1.73357	10.4014				684	Sm1 Er2 Ce2 Nd1	4	1.73357	10.4014
685	Sm1 Er2 Ce2 Nd1	4	3.20324	19.2194				685	Sm1 Er2 Ce2 Nd1	4	3.20324	19.2194
686	Sm1 Er2 Ce2 Nd1	4	2.75494	16.5296				686	Sm1 Er2 Ce2 Nd1	4	2.75494	16.5296
687	Sm1 Er2 Ce2 Nd1	4	5.26254	31.5752				687	Sm1 Er2 Ce2 Nd1	4	5.26254	31.5752
688	Sm1 Er2 Ce2 Nd1	4	3.24188	19.4513				688	Sm1 Er2 Ce2 Nd1	4	3.24188	19.4513
689	Sm1 Er2 Ce2 Nd1	4	1.10087	6.60522				689	Sm1 Er2 Ce2 Nd1	4	1.10087	6.60522
690	Sm1 Er2 Ce2 Nd1	4	2.63458	15.8075				690	Sm1 Er2 Ce2 Nd1	4	2.63458	15.8075
691	Sm1 Er2 Ce2 Nd1	4	3.44505	20.6703				691	Sm1 Er2 Ce2 Nd1	4	3.44505	20.6703
692	Sm1 Er2 Ce2 Nd1	4	2.85211	17.1126				692	Sm1 Er2 Ce2 Nd1	4	2.85211	17.1126
693	Sm1 Er2 Ce2 Nd1	4	2.80352	16.8211				693	Sm1 Er2 Ce2 Nd1	4	2.80352	16.8211
694	Sm1 Er2 Ce2 Nd1	4	3.12263	18.7358				694	Sm1 Er2 Ce2 Nd1	4	3.12263	18.7358
695	Sm1 Er2 Ce2 Nd1	4	1.15277	6.9166				695	Sm1 Er2 Ce2 Nd1	4	1.15277	6.9166
696	Sm1 Er2 Ce2 Nd1	4	2.86536	17.1921				696	Sm1 Er2 Ce2 Nd1	4	2.86536	17.1921
697	Sm1 Er2 Ce2 Nd1	4	2.92829	17.5698				697	Sm1 Er2 Ce2 Nd1	4	2.92829	17.5698
698	Sm1 Er2 Ce2 Nd1	4	1.73357	10.4014				698	Sm1 Er2 Ce2 Nd1	4	1.73357	10.4014
699	Sm1 Er2 Ce2 Nd1	4	3.0354	18.2124				699	Sm1 Er2 Ce2 Nd1	4	3.0354	18.2124
700	Sm1 Er2 Ce2 Nd1	4	1.48623	8.91738				700	Sm1 Er2 Ce2 Nd1	4	1.48623	8.91738
701	Sm1 Er2 Ce2 Nd1	4	1.47408	8.84451				701	Sm1 Er2 Ce2 Nd1	4	1.47408	8.84451
702	Sm1 Er2 Ce2 Nd1	4	1.40342	8.4205				702	Sm1 Er2 Ce2 Nd1	4	1.40342	8.4205
703	Sm1 Er2 Ce2 Nd1	4	1.03462	6.20772				703	Sm1 Er2 Ce2 Nd1	4	1.03462	6.20772
704	Sm1 Er2 Ce2 Nd1	4	2.85542	17.1325				704	Sm1 Er2 Ce2 Nd1	4	2.85542	17.1325
705	Sm1 Er2 Ce2 Nd1	4	2.94044	17.6426				705	Sm1 Er2 Ce2 Nd1	4	2.94044	17.6426
706	Sm1 Er2 Ce2 Nd1	4	1.51163	9.06976				706	Sm1 Er2 Ce2 Nd1	4	1.51163	9.06976
707	Sm1 Er2 Ce2 Nd1	4	0.8447	5.0682				707	Sm1 Er2 Ce2 Nd1	4	0.8447	5.0682
708	Sm1 Er2 Ce2 Nd1	4	3.38543	20.3126				708	Sm1 Er2 Ce2 Nd1	4	3.38543	20.3126
709	Sm1 Er2 Ce2 Nd1	4	3.36445	20.1867				709	Sm1 Er2 Ce2 Nd1	4	3.36445	20.1867
710	Sm1 Er2 Ce2 Nd1	4	1.30956	7.85737				710	Sm1 Er2 Ce2 Nd1	4	1.30956	7.85737
711	Sm1 Er2 Ce2 Nd1	4	2.52416	15.145				711	Sm1 Er2 Ce2 Nd1	4	2.52416	15.145
712	Sm1 Er2 Ce2 Nd1	4	1.00039	6.00234				712	Sm1 Er2 Ce2 Nd1	4	1.00039	6.00234
713	Sm1 Er2 Ce2 Nd1	4	1.22454	7.34723				713	Sm1 Er2 Ce2 Nd1	4	1.22454	7.34723
714	Sm1 Er2 Ce2 Nd1	4	1.13289	6.79735				714	Sm1 Er2 Ce2 Nd1	4	1.13289	6.79735
715	Sm1 Er2 Ce2 Nd1	4	5.15543	30.9326				715	Sm1 Er2 Ce2 Nd1	4	5.15543	30.9326
716	Sm1 Er2 Ce2 Nd1	4	2.89406	17.3644				716	Sm1 Er2 Ce2 Nd1	4	2.89406	17.3644
717	Sm1 Er2 Ce2 Nd1	4	0.8447	5.0682				717	Sm1 Er2 Ce2 Nd1	4	0.8447	5.0682
718	Sm1 Er2 Ce2 Nd1	4	3.18226	19.0935				718	Sm1 Er2 Ce2 Nd1	4	3.18226	19.0935
719	Sm1 Er2 Ce2 Nd1	4	1.50058	9.00351				719	Sm1 Er2 Ce2 Nd1	4	1.50058	9.00351
720	Sm1 Er2 Ce2 Nd1	4	5.0682	30.4092				720	Sm1 Er2 Ce2 Nd1	4	5.0682	30.4092
721	Sm1 Er2 Ce2 Nd1	4	3.50689	21.0413				721	Sm1 Er2 Ce2 Nd1	4	3.50689	21.0413
722	Sm1 Er2 Ce2 Nd1	4	2.53962	15.2377				722	Sm1 Er2 Ce2 Nd1	4	2.53962	15.2377
723	Sm1 Er2 Ce2 Nd1	4	3.01994	18.1196				723	Sm1 Er2 Ce2 Nd1	4	3.01994	18.1196
724	Sm1 Er2 Ce2 Nd1	4	2.94817	17.689				724	Sm1 Er2 Ce2 Nd1	4	2.94817	17.689
725	Sm1 Er2 Ce2 Nd1	4	1.48623	8.91738				725	Sm1 Er2 Ce2 Nd1	4	1.48623	8.91738
726	Sm1 Er2 Ce2 Nd1	4	3.12594	18.7557				726	Sm1 Er2 Ce2 Nd1	4	3.12594	18.7557
727	Sm1 Er2 Ce2 Nd1	4	5.15654	30.9392				727	Sm1 Er2 Ce2 Nd1	4	5.15654	30.9392
728	Sm1 Er2 Ce2 Nd1	4	0.748636	4.49182				728	Sm1 Er2 Ce2 Nd1	4	0.748636	4.49182
729	Sm1 Er2 Ce2 Nd1	4	0.907639	5.44583				729	Sm1 Er2 Ce2 Nd1	4	0.907639	5.44583
730	Sm1 Er2 Ce2 Nd1	4	3.07736	18.4642				730	Sm1 Er2 Ce2 Nd1	4	3.07736	18.4642
731	Sm1 Er2 Ce2 Nd1	4	1.54144	9.24864				731	Sm1 Er2 Ce2 Nd1	4	1.54144	9.24864
732	Sm1 Er2 Ce2 Nd1	4	1.02579	6.15472				732	Sm1 Er2 Ce2 Nd1	4	1.02579	6.15472
733	Sm1 Er2 Ce2 Nd1	4	1.30956	7.85737				733	Sm1 Er2 Ce2 Nd1	4	1.30956	7.85737
734	Sm1 Er2 Ce2 Nd1	4	2.92829	17.5698				734	Sm1 Er2 Ce2 Nd1	4	2.92829	17.5698
735	Sm1 Er2 Ce2 Nd1	4	3.44505	20.6703				735	Sm1 Er2 Ce2 Nd1	4	3.44505	20.6703
736	Sm1 Er2 Ce2 Nd1	4	1.33054	7.98324				736	Sm1 Er2 Ce2 Nd1	4	1.33054	7.98324
737	Sm1 Er2 Ce2 Nd1	4	3.46161	20.7697				737	Sm1 Er2 Ce2 Nd1	4	3.46161	20.7697
738	Sm1 Er2 Ce2 Nd1	4	2.89296	17.3578				738	Sm1 Er2 Ce2 Nd1	4	2.89296	17.3578
739	Sm1 Er2 Ce2 Nd1	4	1.24552	7.47311				739	Sm1 Er2 Ce2 Nd1	4	1.24552	7.47311
740	Sm1 Er2 Ce2 Nd1	4	2.78254	16.6952				740	Sm1 Er2 Ce2 Nd1	4	2.78254	16.6952
741	Sm1 Er2 Ce2 Nd1	4	1.49286	8.95713				741	Sm1 Er2 Ce2 Nd1	4	1.49286	8.95713
742	Sm1 Er2 Ce2 Nd1	4	1.33054	7.98324				742	Sm1 Er2 Ce2 Nd1	4	1.33054	7.98324
743	Sm1 Er2 Ce2 Nd1	4	2.7196	16.3176				743	Sm1 Er2 Ce2 Nd1	4	2.7196	16.3176
744	Sm1 Er2 Ce2 Nd1	4	3.49032	20.9419				744	Sm1 Er2 Ce2 Nd1	4	3.49032	20.9419
745	Sm1 Er2 Ce2 Nd1	4	2.904	17.424				745	Sm1 Er2 Ce2 Nd1	4	2.904	17.424
746	Sm1 Er2 Ce2 Nd1	4	4.95005	29.7003				746	Sm1 Er2 Ce2 Nd1	4	4.95005	29.7003
747	Sm1 Er2 Ce2 Nd1	4	3.48922	20.9353				747	Sm1 Er2 Ce2 Nd1	4	3.48922	20.9353
748	Sm1 Er2 Ce2 Nd1	4	2.64121	15.8472				748	Sm1 Er2 Ce2 Nd1	4	2.64121	15.8472
749	Sm1 Er2 Ce2 Nd1	4	5.05495	30.3297				749	Sm1 Er2 Ce2 Nd1	4	5.05495	30.3297
750	Sm1 Er2 Ce2 Nd1	4	1.33827	8.02962				750	Sm1 Er2 Ce2 Nd1	4	1.33827	8.02962
751	Sm1 Er2 Ce2 Nd1	4	2.70525	16.2315				751	Sm1 Er2 Ce2 Nd1	4	2.70525	16.2315
752	Sm1 Er2 Ce2 Nd1	4	1.47408	8.84451				752	Sm1 Er2 Ce2 Nd1	4	1.47408	8.84451
753	Sm1 Er2 Ce2 Nd1	4	0.834762	5.00857				753	Sm1 Er2 Ce2 Nd1	4	0.834762	5.00857
754	Sm1 Er2 Ce2 Nd1	4	3.14361	18.8617				754	Sm1 Er2 Ce2 Nd1	4	3.14361	18.8617
755	Sm1 Er2 Ce2 Nd1	4	2.72071	16.3242				755	Sm1 Er2 Ce2 Nd1	4	2.72071	16.3242
756	Sm1 Er2 Ce2 Nd1	4	3.14582	18.8749				756	Sm1 Er2 Ce2 Nd1	4	3.14582	18.8749
757	Sm1 Er2 Ce2 Nd1	4	2.904	17.424				757	Sm1 Er2 Ce2 Nd1	4	2.904	17.424
758	Sm1 Er2 Ce2 Nd1	4	3.33132	19.9879				758	Sm1 Er2 Ce2 Nd1	4	3.33132	19.9879
759	Sm1 Er2 Ce2 Nd1	4	2.70967	16.258				759	Sm1 Er2 Ce2 Nd1	4	2.70967	16.258
760	Sm1 Er2 Ce2 Nd1	4	3.10717	18.643				760	Sm1 Er2 Ce2 Nd1	4	3.10717	18.643
761	Sm1 Er2 Ce2 Nd1	4	3.49032	20.9419				761	Sm1 Er2 Ce2 Nd1	4	3.49032	20.9419
762	Sm1 Er2 Ce2 Nd1	4	0.898805	5.39283				762	Sm1 Er2 Ce2 Nd1	4	0.898805	5.39283
763	Sm1 Er2 Ce2 Nd1	4	1.15166	6.90998				763	Sm1 Er2 Ce2 Nd1	4	1.15166	6.90998
764	Sm1 Er2 Ce2 Nd1	4	1.15277	6.9166				764	Sm1 Er2 Ce2 Nd1	4	1.15277	6.9166
765	Sm1 Er2 Ce2 Nd1	4	1.49727	8.98363				765	Sm1 Er2 Ce2 Nd1	4	1.49727	8.98363
766	Sm1 Er2 Ce2 Nd1	4	2.94265	17.6559				766	Sm1 Er2 Ce2 Nd1	4	2.94265	17.6559
767	Sm1 Er2 Ce2 Nd1	4	3.2209	19.3254				767	Sm1 Er2 Ce2 Nd1	4	3.2209	19.3254
768	Sm1 Er2 Ce2 Nd1	4	2.52416	15.145				768	Sm1 Er2 Ce2 Nd1	4	2.52416	15.145
769	Sm1 Er2 Ce2 Nd1	4	0.698948	4.19369				769	Sm1 Er2 Ce2 Nd1	4	0.698948	4.19369
770	Sm1 Er2 Ce2 Nd1	4	1.51163	9.06976				770	Sm1 Er2 Ce2 Nd1	4	1.51163	9.06976
771	Sm1 Er2 Ce2 Nd1	4	1.54144	9.24864				771	Sm1 Er2 Ce2 Nd1	4	1.54144	9.24864
772	Sm1 Er2 Ce2 Nd1	4	1.62205	9.73227				772	Sm1 Er2 Ce2 Nd1	4	1.62205	9.73227
773	Sm1 Er2 Ce2 Nd1	4	0.63601	3.81606				773	Sm1 Er2 Ce2 Nd1	4	0.63601	3.81606
774	Sm1 Er2 Ce2 Nd1	4	1.24773	7.48636				774	Sm1 Er2 Ce2 Nd1	4	1.24773	7.48636
775	Sm1 Er2 Ce2 Nd1	4	2.96363	17.7818				775	Sm1 Er2 Ce2 Nd1	4	2.96363	17.7818
776	Sm1 Er2 Ce2 Nd1	4	5.06931	30.4158				776	Sm1 Er2 Ce2 Nd1	4	5.06931	30.4158
777	Sm1 Er2 Ce2 Nd1	4	3.50578	21.0347				777	Sm1 Er2 Ce2 Nd1	4	3.50578	21.0347
778	Sm1 Er2 Ce2 Nd1	4	2.75715	16.5429				778	Sm1 Er2 Ce2 Nd1	4	2.75715	16.5429
779	Sm1 Er2 Ce2 Nd1	4	2.85431	17.1259				779	Sm1 Er2 Ce2 Nd1	4	2.85431	17.1259
780	Sm1 Er2 Ce2 Nd1	4	3.09061	18.5437				780	Sm1 Er2 Ce2 Nd1	4	3.09061	18.5437
781	Sm1 Er2 Ce2 Nd1	4	2.96252	17.7751				781	Sm1 Er2 Ce2 Nd1	4	2.96252	17.7751
782	Sm1 Er2 Ce2 Nd1	4	2.73617	16.417				782	Sm1 Er2 Ce2 Nd1	4	2.73617	16.417
783	Sm1 Er2 Ce2 Nd1	4	3.38653	20.3192				783	Sm1 Er2 Ce2 Nd1	4	3.38653	20.3192
784	Sm1 Er2 Ce2 Nd1	4	2.83885	17.0331				784	Sm1 Er2 Ce2 Nd1	4	2.83885	17.0331
785	Sm1 Er2 Ce2 Nd1	4	0.637114	3.82268				785	Sm1 Er2 Ce2 Nd1	4	0.637114	3.82268
786	Sm1 Er2 Ce2 Nd1	4	0.362172	2.17303				786	Sm1 Er2 Ce2 Nd1	4	0.362172	2.17303
787	Sm1 Er2 Ce2 Nd1	4	2.70967	16.258				787	Sm1 Er2 Ce2 Nd1	4	2.70967	16.258
788	Sm1 Er2 Ce2 Nd1	4	1.34158	8.0495				788	Sm1 Er2 Ce2 Nd1	4	1.34158	8.0495
789	Sm1 Er2 Ce2 Nd1	4	0.938556	5.63133				789	Sm1 Er2 Ce2 Nd1	4	0.938556	5.63133
790	Sm1 Er2 Ce2 Nd1	4	0.993765	5.96259				790	Sm1 Er2 Ce2 Nd1	4	0.993765	5.96259
791	Sm1 Er2 Ce2 Nd1	4	1.22454	7.34723				791	Sm1 Er2 Ce2 Nd1	4	1.22454	7.34723
792	Sm1 Er2 Ce2 Nd1	4	0.748636	4.49182				792	Sm1 Er2 Ce2 Nd1	4	0.748636	4.49182
793	Sm1 Er2 Ce2 Nd1	4	2.54073	15.2444				793	Sm1 Er2 Ce2 Nd1	4	2.54073	15.2444
794	Sm1 Er2 Ce2 Nd1	4	2.83444	17.0066				794	Sm1 Er2 Ce2 Nd1	4	2.83444	17.0066
795	Sm1 Er2 Ce2 Nd1	4	1.50058	9.00351				795	Sm1 Er2 Ce2 Nd1	4	1.50058	9.00351
796	Sm1 Er2 Ce2 Nd1	4	1.25987	7.55924				796	Sm1 Er2 Ce2 Nd1	4	1.25987	7.55924
797	Sm1 Er2 Ce2 Nd1	4	2.86536	17.1921				797	Sm1 Er2 Ce2 Nd1	4	2.86536	17.1921
798	Sm1 Er2 Ce2 Nd1	4	3.24188	19.4513				798	Sm1 Er2 Ce2 Nd1	4	3.24188	19.4513
799	Sm1 Er2 Ce2 Nd1	4	1.02579	6.15472				799	Sm1 Er2 Ce2 Nd1	4	1.02579	6.15472
800	Sm1 Er2 Ce2 Nd1	4	2.83444	17.0066				800	Sm1 Er2 Ce2 Nd1	4	2.83444	17.0066
801	Sm1 Er2 Ce2 Nd1	4	2.7196	16.3176				801	Sm1 Er2 Ce2 Nd1	4	2.7196	16.3176
802	Sm1 Er2 Ce2 Nd1	4	2.95811	17.7486				802	Sm1 Er2 Ce2 Nd1	4	2.95811	17.7486
803	Sm1 Er2 Ce2 Nd1	4	0.898805	5.39283				803	Sm1 Er2 Ce2 Nd1	4	0.898805	5.39283
804	Sm1 Er2 Ce2 Nd1	4	3.0365	18.219				804	Sm1 Er2 Ce2 Nd1	4	3.0365	18.219
805	Sm1 Er2 Ce2 Nd1	4	1.40452	8.42713				805	Sm1 Er2 Ce2 Nd1	4	1.40452	8.42713
806	Sm1 Er2 Ce2 Nd1	4	3.38432	20.3059				806	Sm1 Er2 Ce2 Nd1	4	3.38432	20.3059
807	Sm1 Er2 Ce2 Nd1	4	1.62205	9.73227				807	Sm1 Er2 Ce2 Nd1	4	1.62205	9.73227
808	Sm1 Er2 Ce2 Nd1	4	3.17453	19.0472				808	Sm1 Er2 Ce2 Nd1	4	3.17453	19.0472
809	Sm1 Er2 Ce2 Nd1	4	2.83996	17.0398				809	Sm1 Er2 Ce2 Nd1	4	2.83996	17.0398
810	Sm1 Er2 Ce2 Nd1	4	1.24662	7.47974				810	Sm1 Er2 Ce2 Nd1	4	1.24662	7.47974
811	Sm1 Er2 Ce2 Nd1	4	1.4785	8.87101				811	Sm1 Er2 Ce2 Nd1	4	1.4785	8.87101
812	Sm1 Er2 Ce2 Nd1	4	3.17453	19.0472				812	Sm1 Er2 Ce2 Nd1	4	3.17453	19.0472
813	Sm1 Er2 Ce2 Nd1	4	2.70525	16.2315				813	Sm1 Er2 Ce2 Nd1	4	2.70525	16.2315
814	Sm1 Er2 Ce2 Nd1	4	1.34048	8.04287				814	Sm1 Er2 Ce2 Nd1	4	1.34048	8.04287
815	Sm1 Er2 Ce2 Nd1	4	3.2209	19.3254				815	Sm1 Er2 Ce2 Nd1	4	3.2209	19.3254
816	Sm1 Er2 Ce2 Nd1	4	0.0198753	0.119252				816	Sm1 Er2 Ce2 Nd1	4	0.0198753	0.119252
817	Sm1 Er2 Ce2 Nd1	4	1.10087	6.60522				817	Sm1 Er2 Ce2 Nd1	4	1.10087	6.60522
818	Sm1 Er2 Ce2 Nd1	4	2.63348	15.8009				818	Sm1 Er2 Ce2 Nd1	4	2.63348	15.8009
819	Sm1 Er2 Ce2 Nd1	4	1.134	6.80398				819	Sm1 Er2 Ce2 Nd1	4	1.134	6.80398
820	Sm1 Er2 Ce2 Nd1	4	0.0143544	0.0861263				820	Sm1 Er2 Ce2 Nd1	4	0.0143544	0.0861263
821	Sm1 Er2 Ce2 Nd1	4	2.96363	17.7818				821	Sm1 Er2 Ce2 Nd1	4	2.96363	17.7818
822	Sm1 Er2 Ce2 Nd1	4	0.93966	5.63796				822	Sm1 Er2 Ce2 Nd1	4	0.93966	5.63796
823	Sm1 Er2 Ce2 Nd1	4	1.48071	8.88426				823	Sm1 Er2 Ce2 Nd1	4	1.48071	8.88426
824	Sm1 Er2 Ce2 Nd1	4	1.15166	6.90998				824	Sm1 Er2 Ce2 Nd1	4	1.15166	6.90998
825	Sm1 Er2 Ce2 Nd1	4	2.94927	17.6956				825	Sm1 Er2 Ce2 Nd1	4	2.94927	17.6956
826	Sm1 Er2 Ce2 Nd1	4	3.20434	19.226				826	Sm1 Er2 Ce2 Nd1	4	3.20434	19.226
827	Sm1 Er2 Ce2 Nd1	4	3.07736	18.4642				827	Sm1 Er2 Ce2 Nd1	4	3.07736	18.4642
828	Sm1 Er2 Ce2 Nd1	4	3.36445	20.1867				828	Sm1 Er2 Ce2 Nd1	4	3.36445	20.1867
829	Sm1 Er2 Ce2 Nd1	4	0.698948	4.19369				829	Sm1 Er2 Ce2 Nd1	4	0.698948	4.19369
830	Sm1 Er2 Ce2 Nd1	4	4.95116	29.7069				830	Sm1 Er2 Ce2 Nd1	4	4.95116	29.7069
831	Sm3 Er2 Nd1	3	3.03319	18.1991				831	Sm3 Er2 Nd1	3	3.03319	18.1991
832	Sm3 Er2 Nd1	3	0.877826	5.26695				832	Sm3 Er2 Nd1	3	0.877826	5.26695
833	Sm3 Er2 Nd1	3	2.78365	16.7019				833	Sm3 Er2 Nd1	3	2.78365	16.7019
834	Sm3 Er2 Nd1	3	2.9029	17.4174				834	Sm3 Er2 Nd1	3	2.9029	17.4174
835	Sm3 Er2 Nd1	3	1.38796	8.32775				835	Sm3 Er2 Nd1	3	1.38796	8.32775
836	Sm3 Er2 Nd1	3	2.75494	16.5296				836	Sm3 Er2 Nd1	3	2.75494	16.5296
837	Sm3 Er2 Nd1	3	2.13549	12.8129				837	Sm3 Er2 Nd1	3	2.13549	12.8129
838	Sm3 Er2 Nd1	3	3.23305	19.3983				838	Sm3 Er2 Nd1	3	3.23305	19.3983
839	Sm3 Er2 Nd1	3	0.745324	4.47194				839	Sm3 Er2 Nd1	3	0.745324	4.47194
840	Sm3 Er2 Nd1	3	0.866784	5.2007				840	Sm3 Er2 Nd1	3	0.866784	5.2007
841	Sm3 Er2 Nd1	3	1.48292	8.89751				841	Sm3 Er2 Nd1	3	1.48292	8.89751
842	Sm3 Er2 Nd1	3	4.63315	27.7989				842	Sm3 Er2 Nd1	3	4.63315	27.7989
843	Sm3 Er2 Nd1	3	2.22051	13.3231				843	Sm3 Er2 Nd1	3	2.22051	13.3231
844	Sm3 Er2 Nd1	3	2.79579	16.7748				844	Sm3 Er2 Nd1	3	2.79579	16.7748
845	Sm3 Er2 Nd1	3	2.78365	16.7019				845	Sm3 Er2 Nd1	3	2.78365	16.7019
846	Sm3 Er2 Nd1	3	4.63315	27.7989				846	Sm3 Er2 Nd1	3	4.63315	27.7989
847	Sm3 Er2 Nd1	3	0.745324	4.47194				847	Sm3 Er2 Nd1	3	0.745324	4.47194
848	Sm3 Er2 Nd1	3	1.09204	6.55222				848	Sm3 Er2 Nd1	3	1.09204	6.55222
849	Sm3 Er2 Nd1	3	2.55839	15.3504				849	Sm3 Er2 Nd1	3	2.55839	15.3504
850	Sm3 Er2 Nd1	3	2.99786	17.9871				850	Sm3 Er2 Nd1	3	2.99786	17.9871
851	Sm3 Er2 Nd1	3	4.48188	26.8913				851	Sm3 Er2 Nd1	3	4.48188	26.8913
852	Sm3 Er2 Nd1	3	2.9305	17.583				852	Sm3 Er2 Nd1	3	2.9305	17.583
853	Sm3 Er2 Nd1	3	3.00007	18.0004				853	Sm3 Er2 Nd1	3	3.00007	18.0004
854	Sm3 Er2 Nd1	3	2.87419	17.2451				854	Sm3 Er2 Nd1	3	2.87419	17.2451
855	Sm3 Er2 Nd1	3	2.66329	15.9797				855	Sm3 Er2 Nd1	3	2.66329	15.9797
856	Sm3 Er2 Nd1	3	0.708886	4.25331				856	Sm3 Er2 Nd1	3	0.708886	4.25331
857	Sm3 Er2 Nd1	3	1.32833	7.96999				857	Sm3 Er2 Nd1	3	1.32833	7.96999
858	Sm3 Er2 Nd1	3	2.22051	13.3231				858	Sm3 Er2 Nd1	3	2.22051	13.3231
859	Sm3 Er2 Nd1	3	1.56242	9.37452				859	Sm3 Er2 Nd1	3	1.56242	9.37452
860	Sm3 Er2 Nd1	3	2.13659	12.8196				860	Sm3 Er2 Nd1	3	2.13659	12.8196
861	Sm3 Er2 Nd1	3	2.7991	16.7946				861	Sm3 Er2 Nd1	3	2.7991	16.7946
862	Sm3 Er2 Nd1	3	3.15796	18.9478				862	Sm3 Er2 Nd1	3	3.15796	18.9478
863	Sm3 Er2 Nd1	3	2.85763	17.1458				863	Sm3 Er2 Nd1	3	2.85763	17.1458
864	Sm3 Er2 Nd1	3	2.7991	16.7946				864	Sm3 Er2 Nd1	3	2.7991	16.7946
865	Sm3 Er2 Nd1	3	0.875617	5.2537				865	Sm3 Er2 Nd1	3	0.875617	5.2537
866	Sm3 Er2 Nd1	3	3.15796	18.9478				866	Sm3 Er2 Nd1	3	3.15796	18.9478
867	Sm3 Er2 Nd1	3	2.5595	15.357				867	Sm3 Er2 Nd1	3	2.5595	15.357
868	Sm3 Er2 Nd1	3	0.866784	5.2007				868	Sm3 Er2 Nd1	3	0.866784	5.2007
869	Sm3 Er2 Nd1	3	0.70999	4.25994				869	Sm3 Er2 Nd1	3	0.70999	4.25994
870	Sm3 Er2 Nd1	3	2.9305	17.583				870	Sm3 Er2 Nd1	3	2.9305	17.583
871	Sm3 Er2 Nd1	3	1.09204	6.55222				871	Sm3 Er2 Nd1	3	1.09204	6.55222
872	Sm3 Er2 Nd1	3	1.48402	8.90413				872	Sm3 Er2 Nd1	3	1.48402	8.90413
873	Sm3 Er2 Nd1	3	1.56242	9.37452				873	Sm3 Er2 Nd1	3	1.56242	9.37452
874	Sm3 Er2 Nd1	3	1.19914	7.19486				874	Sm3 Er2 Nd1	3	1.19914	7.19486
875	Sm3 Er2 Nd1	3	1.32833	7.96999				875	Sm3 Er2 Nd1	3	1.32833	7.96999
876	Sm3 Er2 Nd1	3	3.03319	18.1991				876	Sm3 Er2 Nd1	3	3.03319	18.1991
877	Sm3 Er2 Nd1	3	0.883347	5.30008				877	Sm3 Er2 Nd1	3	0.883347	5.30008
878	Sm3 Er2 Nd1	3	1.38796	8.32775				878	Sm3 Er2 Nd1	3	1.38796	8.32775
879	Sm3 Er2 Nd1	3	2.75494	16.5296				879	Sm3 Er2 Nd1	3	2.75494	16.5296
880	Sm3 Er2 Nd1	3	0.629384	3.77631				880	Sm3 Er2 Nd1	3	0.629384	3.77631
881	Sm3 Er2 Nd1	3	4.48188	26.8913				881	Sm3 Er2 Nd1	3	4.48188	26.8913
882	Sm3 Er2 Nd1	3	1.20025	7.20148				882	Sm3 Er2 Nd1	3	1.20025	7.20148
883	Sm3 Er2 Nd1	3	3.23305	19.3983				883	Sm3 Er2 Nd1	3	3.23305	19.3983
884	Sm3 Er2 Nd1	3	2.45129	14.7077				884	Sm3 Er2 Nd1	3	2.45129	14.7077
885	Sm3 Er2 Nd1	3	2.79579	16.7748				885	Sm3 Er2 Nd1	3	2.79579	16.7748
886	Sm3 Er2 Nd1	3	2.91394	17.4836				886	Sm3 Er2 Nd1	3	2.91394	17.4836
887	Sm3 Er2 Nd1	3	2.66329	15.9797				887	Sm3 Er2 Nd1	3	2.66329	15.9797
888	Sm3 Er2 Nd1	3	2.45239	14.7143				888	Sm3 Er2 Nd1	3	2.45239	14.7143
889	Sm1 Ce3 Nd2	3	0.965056	5.79034				889	Sm1 Ce3 Nd2	3	0.965056	5.79034
890	Sm1 Ce3 Nd2	3	0.719927	4.31956				890	Sm1 Ce3 Nd2	3	0.719927	4.31956
891	Sm1 Ce3 Nd2	3	0.842492	5.05495				891	Sm1 Ce3 Nd2	3	0.842492	5.05495
892	Sm1 Ce3 Nd2	3	1.26429	7.58574				892	Sm1 Ce3 Nd2	3	1.26429	7.58574
893	Sm1 Ce3 Nd2	3	0.429527	2.57716				893	Sm1 Ce3 Nd2	3	0.429527	2.57716
894	Sm1 Ce3 Nd2	3	0.841388	5.04833				894	Sm1 Ce3 Nd2	3	0.841388	5.04833
895	Sm1 Ce3 Nd2	3	0.267212	1.60327				895	Sm1 Ce3 Nd2	3	0.267212	1.60327
896	Sm1 Ce3 Nd2	3	0.078397	0.470382				896	Sm1 Ce3 Nd2	3	0.078397	0.470382
897	Sm1 Ce3 Nd2	3	0.0850221	0.510133				897	Sm1 Ce3 Nd2	3	0.0850221	0.510133
898	Sm1 Ce3 Nd2	3	0.151273	0.907639				898	Sm1 Ce3 Nd2	3	0.151273	0.907639
899	Sm1 Ce3 Nd2	3	0.542154	3.25292				899	Sm1 Ce3 Nd2	3	0.542154	3.25292
900	Sm1 Ce3 Nd2	3	0.782866	4.6972				900	Sm1 Ce3 Nd2	3	0.782866	4.6972
901	Sm1 Ce3 Nd2	3	0.965056	5.79034				901	Sm1 Ce3 Nd2	3	0.965056	5.79034
902	Sm1 Ce3 Nd2	3	0.210899	1.26539				902	Sm1 Ce3 Nd2	3	0.210899	1.26539
903	Sm1 Ce3 Nd2	3	0.743115	4.45869				903	Sm1 Ce3 Nd2	3	0.743115	4.45869
904	Sm1 Ce3 Nd2	3	0.725448	4.35269				904	Sm1 Ce3 Nd2	3	0.725448	4.35269
905	Sm1 Ce3 Nd2	3	0.729865	4.37919				905	Sm1 Ce3 Nd2	3	0.729865	4.37919
906	Sm1 Ce3 Nd2	3	0.133606	0.801637				906	Sm1 Ce3 Nd2	3	0.133606	0.801637
907	Sm1 Ce3 Nd2	3	0.20317	1.21902				907	Sm1 Ce3 Nd2	3	0.20317	1.21902
908	Sm1 Ce3 Nd2	3	0.420694	2.52416				908	Sm1 Ce3 Nd2	3	0.420694	2.52416
909	Sm1 Ce3 Nd2	3	0.078397	0.470382				909	Sm1 Ce3 Nd2	3	0.078397	0.470382
910	Sm1 Ce3 Nd2	3	0.194336	1.16602				910	Sm1 Ce3 Nd2	3	0.194336	1.16602
911	Sm1 Ce3 Nd2	3	0.542154	3.25292				911	Sm1 Ce3 Nd2	3	0.542154	3.25292
912	Sm1 Ce3 Nd2	3	0.648156	3.88893				912	Sm1 Ce3 Nd2	3	0.648156	3.88893
913	Sm1 Ce3 Nd2	3	1.01585	6.09509				913	Sm1 Ce3 Nd2	3	1.01585	6.09509
914	Sm1 Ce3 Nd2	3	0.507924	3.04755				914	Sm1 Ce3 Nd2	3	0.507924	3.04755
915	Sm1 Ce3 Nd2	3	1.07768	6.4661				915	Sm1 Ce3 Nd2	3	1.07768	6.4661
916	Sm1 Ce3 Nd2	3	0.719927	4.31956				916	Sm1 Ce3 Nd2	3	0.719927	4.31956
917	Sm1 Ce3 Nd2	3	0.323526	1.94115				917	Sm1 Ce3 Nd2	3	0.323526	1.94115
918	Sm1 Ce3 Nd2	3	0.428423	2.57054				918	Sm1 Ce3 Nd2	3	0.428423	2.57054
919	Sm1 Ce3 Nd2	3	0.914264	5.48558				919	Sm1 Ce3 Nd2	3	0.914264	5.48558
920	Sm1 Ce3 Nd2	3	1.26319	7.57911				920	Sm1 Ce3 Nd2	3	1.26319	7.57911
921	Sm1 Ce3 Nd2	3	0.420694	2.52416				921	Sm1 Ce3 Nd2	3	0.420694	2.52416
922	Sm1 Ce3 Nd2	3	0.50682	3.04092				922	Sm1 Ce3 Nd2	3	0.50682	3.04092
923	Sm1 Ce3 Nd2	3	0.782866	4.6972				923	Sm1 Ce3 Nd2	3	0.782866	4.6972
924	Sm1 Ce3 Nd2	3	0.265004	1.59002				924	Sm1 Ce3 Nd2	3	0.265004	1.59002
925	Sm1 Ce3 Nd2	3	0.267212	1.60327				925	Sm1 Ce3 Nd2	3	0.267212	1.60327
926	Sm1 Ce3 Nd2	3	0.914264	5.48558				926	Sm1 Ce3 Nd2	3	0.914264	5.48558
927	Sm1 Ce3 Nd2	3	0.388672	2.33203				927	Sm1 Ce3 Nd2	3	0.388672	2.33203
928	Sm1 Ce3 Nd2	3	0.388672	2.33203				928	Sm1 Ce3 Nd2	3	0.388672	2.33203
929	Sm1 Ce3 Nd2	3	1.00149	6.00896				929	Sm1 Ce3 Nd2	3	1.00149	6.00896
930	Sm1 Ce3 Nd2	3	0.999286	5.99571				930	Sm1 Ce3 Nd2	3	0.999286	5.99571
931	Sm1 Ce3 Nd2	3	0.725448	4.35269				931	Sm1 Ce3 Nd2	3	0.725448	4.35269
932	Sm1 Ce3 Nd2	3	0.210899	1.26539				932	Sm1 Ce3 Nd2	3	0.210899	1.26539
933	Sm1 Ce3 Nd2	3	0.819304	4.91582				933	Sm1 Ce3 Nd2	3	0.819304	4.91582
934	Sm1 Ce3 Nd2	3	0.41959	2.51754				934	Sm1 Ce3 Nd2	3	0.41959	2.51754
935	Sm1 Ce3 Nd2	3	0.648156	3.88893				935	Sm1 Ce3 Nd2	3	0.648156	3.88893
936	Sm1 Ce3 Nd2	3	1.07879	6.47272				936	Sm1 Ce3 Nd2	3	1.07879	6.47272
937	Sm1 Ce3 Nd2	3	0.0850221	0.510133				937	Sm1 Ce3 Nd2	3	0.0850221	0.510133
938	Sm1 Ce3 Nd2	3	0.00110418	0.0066251				938	Sm1 Ce3 Nd2	3	0.00110418	0.0066251
939	Sm1 Ce3 Nd2	3	0.150169	0.901013				939	Sm1 Ce3 Nd2	3	0.150169	0.901013
940	Sm1 Ce3 Nd2	3	0.819304	4.91582				940	Sm1 Ce3 Nd2	3	0.819304	4.91582
941	Sm1 Ce3 Nd2	3	0.743115	4.45869				941	Sm1 Ce3 Nd2	3	0.743115	4.45869
942	Sm1 Ce3 Nd2	3	0.420694	2.52416				942	Sm1 Ce3 Nd2	3	0.420694	2.52416
943	Sm1 Ce3 Nd2	3	0.32463	1.94778				943	Sm1 Ce3 Nd2	3	0.32463	1.94778
944	Sm1 Ce3 Nd2	3	0.729865	4.37919				944	Sm1 Ce3 Nd2	3	0.729865	4.37919
945	Sm1 Ce3 Nd2	3	1.01695	6.10172				945	Sm1 Ce3 Nd2	3	1.01695	6.10172
946	Sm1 Ce3 Nd2	3	0.199857	1.19914				946	Sm1 Ce3 Nd2	3	0.199857	1.19914
947	Sm1 Ce3 Nd2	3	0.420694	2.52416				947	Sm1 Ce3 Nd2	3	0.420694	2.52416
948	Sm1 Er2 Ce3	3	2.18518	13.1111				948	Sm1 Er2 Ce3	3	2.18518	13.1111
949	Sm1 Er2 Ce3	3	4.4344	26.6064				949	Sm1 Er2 Ce3	3	4.4344	26.6064
950	Sm1 Er2 Ce3	3	2.83002	16.9801				950	Sm1 Er2 Ce3	3	2.83002	16.9801
951	Sm1 Er2 Ce3	3	0.00110418	0.0066251				951	Sm1 Er2 Ce3	3	0.00110418	0.0066251
952	Sm1 Er2 Ce3	3	2.27903	13.6742				952	Sm1 Er2 Ce3	3	2.27903	13.6742
953	Sm1 Er2 Ce3	3	2.46343	14.7806				953	Sm1 Er2 Ce3	3	2.46343	14.7806
954	Sm1 Er2 Ce3	3	2.22051	13.3231				954	Sm1 Er2 Ce3	3	2.22051	13.3231
955	Sm1 Er2 Ce3	3	0.791699	4.7502				955	Sm1 Er2 Ce3	3	0.791699	4.7502
956	Sm1 Er2 Ce3	3	0.867888	5.20733				956	Sm1 Er2 Ce3	3	0.867888	5.20733
957	Sm1 Er2 Ce3	3	2.33756	14.0253				957	Sm1 Er2 Ce3	3	2.33756	14.0253
958	Sm1 Er2 Ce3	3	0.390881	2.34529				958	Sm1 Er2 Ce3	3	0.390881	2.34529
959	Sm1 Er2 Ce3	3	0.762991	4.57794				959	Sm1 Er2 Ce3	3	0.762991	4.57794
960	Sm1 Er2 Ce3	3	2.93823	17.6294				960	Sm1 Er2 Ce3	3	2.93823	17.6294
961	Sm1 Er2 Ce3	3	2.73727	16.4236				961	Sm1 Er2 Ce3	3	2.73727	16.4236
962	Sm1 Er2 Ce3	3	2.56943	15.4166				962	Sm1 Er2 Ce3	3	2.56943	15.4166
963	Sm1 Er2 Ce3	3	0.792804	4.75682				963	Sm1 Er2 Ce3	3	0.792804	4.75682
964	Sm1 Er2 Ce3	3	4.60555	27.6333				964	Sm1 Er2 Ce3	3	4.60555	27.6333
965	Sm1 Er2 Ce3	3	2.83002	16.9801				965	Sm1 Er2 Ce3	3	2.83002	16.9801
966	Sm1 Er2 Ce3	3	2.93934	17.636				966	Sm1 Er2 Ce3	3	2.93934	17.636
967	Sm1 Er2 Ce3	3	4.63867	27.832				967	Sm1 Er2 Ce3	3	4.63867	27.832
968	Sm1 Er2 Ce3	3	2.18518	13.1111				968	Sm1 Er2 Ce3	3	2.18518	13.1111
969	Sm1 Er2 Ce3	3	2.06814	12.4088				969	Sm1 Er2 Ce3	3	2.06814	12.4088
970	Sm1 Er2 Ce3	3	2.65225	15.9135				970	Sm1 Er2 Ce3	3	2.65225	15.9135
971	Sm1 Er2 Ce3	3	0.814887	4.88932				971	Sm1 Er2 Ce3	3	0.814887	4.88932
972	Sm1 Er2 Ce3	3	0.744219	4.46532				972	Sm1 Er2 Ce3	3	0.744219	4.46532
973	Sm1 Er2 Ce3	3	0.814887	4.88932				973	Sm1 Er2 Ce3	3	0.814887	4.88932
974	Sm1 Er2 Ce3	3	2.06924	12.4154				974	Sm1 Er2 Ce3	3	2.06924	12.4154
975	Sm1 Er2 Ce3	3	4.4344	26.6064				975	Sm1 Er2 Ce3	3	4.4344	26.6064
976	Sm1 Er2 Ce3	3	2.28014	13.6808				976	Sm1 Er2 Ce3	3	2.28014	13.6808
977	Sm1 Er2 Ce3	3	0.762991	4.57794				977	Sm1 Er2 Ce3	3	0.762991	4.57794
978	Sm1 Er2 Ce3	3	0.292609	1.75565				978	Sm1 Er2 Ce3	3	0.292609	1.75565
979	Sm1 Er2 Ce3	3	2.89627	17.3776				979	Sm1 Er2 Ce3	3	2.89627	17.3776
980	Sm1 Er2 Ce3	3	0.866784	5.2007				980	Sm1 Er2 Ce3	3	0.866784	5.2007
981	Sm1 Er2 Ce3	3	1.93563	11.6138				981	Sm1 Er2 Ce3	3	1.93563	11.6138
982	Sm1 Er2 Ce3	3	1.93563	11.6138				982	Sm1 Er2 Ce3	3	1.93563	11.6138
983	Sm1 Er2 Ce3	3	2.09464	12.5678				983	Sm1 Er2 Ce3	3	2.09464	12.5678
984	Sm1 Er2 Ce3	3	0.627176	3.76306				984	Sm1 Er2 Ce3	3	0.627176	3.76306
985	Sm1 Er2 Ce3	3	0.304755	1.82853				985	Sm1 Er2 Ce3	3	0.304755	1.82853
986	Sm1 Er2 Ce3	3	2.73175	16.3905				986	Sm1 Er2 Ce3	3	2.73175	16.3905
987	Sm1 Er2 Ce3	3	2.09464	12.5678				987	Sm1 Er2 Ce3	3	2.09464	12.5678
988	Sm1 Er2 Ce3	3	0.491362	2.94817				988	Sm1 Er2 Ce3	3	0.491362	2.94817
989	Sm1 Er2 Ce3	3	2.89738	17.3843				989	Sm1 Er2 Ce3	3	2.89738	17.3843
990	Sm1 Er2 Ce3	3	2.20505	13.2303				990	Sm1 Er2 Ce3	3	2.20505	13.2303
991	Sm1 Er2 Ce3	3	2.21941	13.3164				991	Sm1 Er2 Ce3	3	2.21941	13.3164
992	Sm1 Er2 Ce3	3	2.4546	14.7276				992	Sm1 Er2 Ce3	3	2.4546	14.7276
993	Sm1 Er2 Ce3	3	0.806054	4.83632				993	Sm1 Er2 Ce3	3	0.806054	4.83632
994	Sm1 Er2 Ce3	3	0.471486	2.82892				994	Sm1 Er2 Ce3	3	0.471486	2.82892
995	Sm1 Er2 Ce3	3	2.20505	13.2303				995	Sm1 Er2 Ce3	3	2.20505	13.2303
996	Sm1 Er2 Ce3	3	2.56943	15.4166				996	Sm1 Er2 Ce3	3	2.56943	15.4166
997	Sm1 Er2 Ce3	3	2.33756	14.0253				997	Sm1 Er2 Ce3	3	2.33756	14.0253
998	Sm1 Er2 Ce3	3	0.744219	4.46532				998	Sm1 Er2 Ce3	3	0.744219	4.46532
999	Sm1 Er2 Ce3	3	0.806054	4.83632				999	Sm1 Er2 Ce3	3	0.806054	4.83632
1000	Sm1 Er2 Ce3	3	0.470382	2.82229				1000	Sm1 Er2 Ce3	3	0.470382	2.82229
1001	Sm1 Er2 Ce3	3	0.30365	1.8219				1001	Sm1 Er2 Ce3	3	0.30365	1.8219
1002	Sm1 Er2 Ce3	3	0.627176	3.76306				1002	Sm1 Er2 Ce3	3	0.627176	3.76306
1003	Sm1 Er2 Ce3	3	2.65114	15.9069				1003	Sm1 Er2 Ce3	3	2.65114	15.9069
1004	Sm1 Er2 Ce3	3	2.46233	14.774				1004	Sm1 Er2 Ce3	3	2.46233	14.774
1005	Sm1 Er2 Ce3	3	0.491362	2.94817				1005	Sm1 Er2 Ce3	3	0.491362	2.94817
1006	Sm1 Er2 Ce3	3	2.45681	14.7408				1006	Sm1 Er2 Ce3	3	2.45681	14.7408
1007	Sm1 Er3 Nd2	3	2.42147	14.5288				1007	Sm1 Er3 Nd2	3	2.42147	14.5288
1008	Sm1 Er3 Nd2	3	0.874513	5.24708				1008	Sm1 Er3 Nd2	3	0.874513	5.24708
1009	Sm1 Er3 Nd2	3	3.12153	18.7292				1009	Sm1 Er3 Nd2	3	3.12153	18.7292
1010	Sm1 Er3 Nd2	3	0.591842	3.55105				1010	Sm1 Er3 Nd2	3	0.591842	3.55105
1011	Sm1 Er3 Nd2	3	4.55807	27.3484				1011	Sm1 Er3 Nd2	3	4.55807	27.3484
1012	Sm1 Er3 Nd2	3	2.46895	14.8137				1012	Sm1 Er3 Nd2	3	2.46895	14.8137
1013	Sm1 Er3 Nd2	3	2.44024	14.6415				1013	Sm1 Er3 Nd2	3	2.44024	14.6415
1014	Sm1 Er3 Nd2	3	4.76013	28.5608				1014	Sm1 Er3 Nd2	3	4.76013	28.5608
1015	Sm1 Er3 Nd2	3	2.54625	15.2775				1015	Sm1 Er3 Nd2	3	2.54625	15.2775
1016	Sm1 Er3 Nd2	3	2.43472	14.6083				1016	Sm1 Er3 Nd2	3	2.43472	14.6083
1017	Sm1 Er3 Nd2	3	2.33203	13.9922				1017	Sm1 Er3 Nd2	3	2.33203	13.9922
1018	Sm1 Er3 Nd2	3	1.99084	11.9451				1018	Sm1 Er3 Nd2	3	1.99084	11.9451
1019	Sm1 Er3 Nd2	3	1.88926	11.3355				1019	Sm1 Er3 Nd2	3	1.88926	11.3355
1020	Sm1 Er3 Nd2	3	0.874513	5.24708				1020	Sm1 Er3 Nd2	3	0.874513	5.24708
1021	Sm1 Er3 Nd2	3	4.53267	27.196				1021	Sm1 Er3 Nd2	3	4.53267	27.196
1022	Sm1 Er3 Nd2	3	2.40049	14.403				1022	Sm1 Er3 Nd2	3	2.40049	14.403
1023	Sm1 Er3 Nd2	3	0.66251	3.97506				1023	Sm1 Er3 Nd2	3	0.66251	3.97506
1024	Sm1 Er3 Nd2	3	2.89296	17.3578				1024	Sm1 Er3 Nd2	3	2.89296	17.3578
1025	Sm1 Er3 Nd2	3	2.44245	14.6547				1025	Sm1 Er3 Nd2	3	2.44245	14.6547
1026	Sm1 Er3 Nd2	3	4.76013	28.5608				1026	Sm1 Er3 Nd2	3	4.76013	28.5608
1027	Sm1 Er3 Nd2	3	2.33203	13.9922				1027	Sm1 Er3 Nd2	3	2.33203	13.9922
1028	Sm1 Er3 Nd2	3	2.46895	14.8137				1028	Sm1 Er3 Nd2	3	2.46895	14.8137
1029	Sm1 Er3 Nd2	3	1.99084	11.9451				1029	Sm1 Er3 Nd2	3	1.99084	11.9451
1030	Sm1 Er3 Nd2	3	2.89406	17.3644				1030	Sm1 Er3 Nd2	3	2.89406	17.3644
1031	Sm1 Er3 Nd2	3	0.463757	2.78254				1031	Sm1 Er3 Nd2	3	0.463757	2.78254
1032	Sm1 Er3 Nd2	3	2.54625	15.2775				1032	Sm1 Er3 Nd2	3	2.54625	15.2775
1033	Sm1 Er3 Nd2	3	3.17232	19.0339				1033	Sm1 Er3 Nd2	3	3.17232	19.0339
1034	Sm1 Er3 Nd2	3	3.12153	18.7292				1034	Sm1 Er3 Nd2	3	3.12153	18.7292
1035	Sm1 Er3 Nd2	3	0.866784	5.2007				1035	Sm1 Er3 Nd2	3	0.866784	5.2007
1036	Sm1 Er3 Nd2	3	2.43031	14.5818				1036	Sm1 Er3 Nd2	3	2.43031	14.5818
1037	Sm1 Er3 Nd2	3	2.44135	14.6481				1037	Sm1 Er3 Nd2	3	2.44135	14.6481
1038	Sm1 Er3 Nd2	3	4.53709	27.2225				1038	Sm1 Er3 Nd2	3	4.53709	27.2225
1039	Sm1 Er3 Nd2	3	2.65225	15.9135				1039	Sm1 Er3 Nd2	3	2.65225	15.9135
1040	Sm1 Er3 Nd2	3	4.75903	28.5542				1040	Sm1 Er3 Nd2	3	4.75903	28.5542
1041	Sm1 Er3 Nd2	3	4.4863	26.9178				1041	Sm1 Er3 Nd2	3	4.4863	26.9178
1042	Sm1 Er3 Nd2	3	2.42037	14.5222				1042	Sm1 Er3 Nd2	3	2.42037	14.5222
1043	Sm1 Er3 Nd2	3	2.57496	15.4497				1043	Sm1 Er3 Nd2	3	2.57496	15.4497
1044	Sm1 Er3 Nd2	3	2.8256	16.9536				1044	Sm1 Er3 Nd2	3	2.8256	16.9536
1045	Sm1 Er3 Nd2	3	0.663614	3.98168				1045	Sm1 Er3 Nd2	3	0.663614	3.98168
1046	Sm1 Er3 Nd2	3	2.23376	13.4026				1046	Sm1 Er3 Nd2	3	2.23376	13.4026
1047	Sm1 Er3 Nd2	3	0.462653	2.77592				1047	Sm1 Er3 Nd2	3	0.462653	2.77592
1048	Sm1 Er3 Nd2	3	2.23376	13.4026				1048	Sm1 Er3 Nd2	3	2.23376	13.4026
1049	Sm1 Er3 Nd2	3	0.00110418	0.0066251				1049	Sm1 Er3 Nd2	3	0.00110418	0.0066251
1050	Sm1 Er3 Nd2	3	3.0078	18.0468				1050	Sm1 Er3 Nd2	3	3.0078	18.0468
1051	Sm1 Er3 Nd2	3	4.75903	28.5542				1051	Sm1 Er3 Nd2	3	4.75903	28.5542
1052	Sm1 Er3 Nd2	3	2.8256	16.9536				1052	Sm1 Er3 Nd2	3	2.8256	16.9536
1053	Sm1 Er3 Nd2	3	4.55807	27.3484				1053	Sm1 Er3 Nd2	3	4.55807	27.3484
1054	Sm1 Er3 Nd2	3	4.47305	26.8383				1054	Sm1 Er3 Nd2	3	4.47305	26.8383
1055	Sm1 Er3 Nd2	3	4.4863	26.9178				1055	Sm1 Er3 Nd2	3	4.4863	26.9178
1056	Sm1 Er3 Nd2	3	2.57496	15.4497				1056	Sm1 Er3 Nd2	3	2.57496	15.4497
1057	Sm1 Er3 Nd2	3	1.88926	11.3355				1057	Sm1 Er3 Nd2	3	1.88926	11.3355
1058	Sm1 Er3 Nd2	3	0.866784	5.2007				1058	Sm1 Er3 Nd2	3	0.866784	5.2007
1059	Sm1 Er3 Nd2	3	2.40049	14.403				1059	Sm1 Er3 Nd2	3	2.40049	14.403
1060	Sm1 Er3 Nd2	3	2.65225	15.9135				1060	Sm1 Er3 Nd2	3	2.65225	15.9135
1061	Sm1 Er3 Nd2	3	3.0078	18.0468				1061	Sm1 Er3 Nd2	3	3.0078	18.0468
1062	Sm1 Er3 Nd2	3	4.47415	26.8449				1062	Sm1 Er3 Nd2	3	4.47415	26.8449
1063	Sm1 Er3 Nd2	3	0.591842	3.55105				1063	Sm1 Er3 Nd2	3	0.591842	3.55105
1064	Sm1 Er3 Nd2	3	2.43031	14.5818				1064	Sm1 Er3 Nd2	3	2.43031	14.5818
1065	Sm1 Er3 Nd2	3	3.17232	19.0339				1065	Sm1 Er3 Nd2	3	3.17232	19.0339
1066	Sm3 Ce2 Nd1	3	0.54105	3.2463				1066	Sm3 Ce2 Nd1	3	0.54105	3.2463
1067	Sm3 Ce2 Nd1	3	0.291504	1.74903				1067	Sm3 Ce2 Nd1	3	0.291504	1.74903
1068	Sm3 Ce2 Nd1	3	0.843596	5.06158				1068	Sm3 Ce2 Nd1	3	0.843596	5.06158
1069	Sm3 Ce2 Nd1	3	1.62315	9.7389				1069	Sm3 Ce2 Nd1	3	1.62315	9.7389
1070	Sm3 Ce2 Nd1	3	1.40894	8.45363				1070	Sm3 Ce2 Nd1	3	1.40894	8.45363
1071	Sm3 Ce2 Nd1	3	0.293713	1.76228				1071	Sm3 Ce2 Nd1	3	0.293713	1.76228
1072	Sm3 Ce2 Nd1	3	1.10087	6.60522				1072	Sm3 Ce2 Nd1	3	1.10087	6.60522
1073	Sm3 Ce2 Nd1	3	1.29189	7.75137				1073	Sm3 Ce2 Nd1	3	1.29189	7.75137
1074	Sm3 Ce2 Nd1	3	0.0220837	0.132502				1074	Sm3 Ce2 Nd1	3	0.0220837	0.132502
1075	Sm3 Ce2 Nd1	3	1.40894	8.45363				1075	Sm3 Ce2 Nd1	3	1.40894	8.45363
1076	Sm3 Ce2 Nd1	3	0.976098	5.85659				1076	Sm3 Ce2 Nd1	3	0.976098	5.85659
1077	Sm3 Ce2 Nd1	3	0.0209795	0.125877				1077	Sm3 Ce2 Nd1	3	0.0209795	0.125877
1078	Sm3 Ce2 Nd1	3	1.29189	7.75137				1078	Sm3 Ce2 Nd1	3	1.29189	7.75137
1079	Sm3 Ce2 Nd1	3	0.291504	1.74903				1079	Sm3 Ce2 Nd1	3	0.291504	1.74903
1080	Sm3 Ce2 Nd1	3	0.69674	4.18044				1080	Sm3 Ce2 Nd1	3	0.69674	4.18044
1081	Sm3 Ce2 Nd1	3	0.652572	3.91543				1081	Sm3 Ce2 Nd1	3	0.652572	3.91543
1082	Sm3 Ce2 Nd1	3	0.315796	1.89478				1082	Sm3 Ce2 Nd1	3	0.315796	1.89478
1083	Sm3 Ce2 Nd1	3	0.744219	4.46532				1083	Sm3 Ce2 Nd1	3	0.744219	4.46532
1084	Sm3 Ce2 Nd1	3	0.951806	5.71084				1084	Sm3 Ce2 Nd1	3	0.951806	5.71084
1085	Sm3 Ce2 Nd1	3	1.02247	6.13484				1085	Sm3 Ce2 Nd1	3	1.02247	6.13484
1086	Sm3 Ce2 Nd1	3	0.721032	4.32619				1086	Sm3 Ce2 Nd1	3	0.721032	4.32619
1087	Sm3 Ce2 Nd1	3	0.8447	5.0682				1087	Sm3 Ce2 Nd1	3	0.8447	5.0682
1088	Sm3 Ce2 Nd1	3	1.02247	6.13484				1088	Sm3 Ce2 Nd1	3	1.02247	6.13484
1089	Sm3 Ce2 Nd1	3	0.697844	4.18706				1089	Sm3 Ce2 Nd1	3	0.697844	4.18706
1090	Sm3 Ce2 Nd1	3	0.977202	5.86321				1090	Sm3 Ce2 Nd1	3	0.977202	5.86321
1091	Sm3 Ce2 Nd1	3	0.573071	3.43843				1091	Sm3 Ce2 Nd1	3	0.573071	3.43843
1092	Sm3 Ce2 Nd1	3	0.315796	1.89478				1092	Sm3 Ce2 Nd1	3	0.315796	1.89478
1093	Sm3 Ce2 Nd1	3	0.671343	4.02806				1093	Sm3 Ce2 Nd1	3	0.671343	4.02806
1094	Sm3 Ce2 Nd1	3	0.841388	5.04833				1094	Sm3 Ce2 Nd1	3	0.841388	5.04833
1095	Sm3 Ce2 Nd1	3	0.467069	2.80242				1095	Sm3 Ce2 Nd1	3	0.467069	2.80242
1096	Sm3 Ce2 Nd1	3	0.652572	3.91543				1096	Sm3 Ce2 Nd1	3	0.652572	3.91543
1097	Sm3 Ce2 Nd1	3	1.09977	6.5986				1097	Sm3 Ce2 Nd1	3	1.09977	6.5986
1098	Sm3 Ce2 Nd1	3	0.584113	3.50468				1098	Sm3 Ce2 Nd1	3	0.584113	3.50468
1099	Sm3 Ce2 Nd1	3	0.716615	4.29969				1099	Sm3 Ce2 Nd1	3	0.716615	4.29969
1100	Sm3 Ce2 Nd1	3	0.586321	3.51793				1100	Sm3 Ce2 Nd1	3	0.586321	3.51793
1101	Sm3 Ce2 Nd1	3	0.293713	1.76228				1101	Sm3 Ce2 Nd1	3	0.293713	1.76228
1102	Sm3 Ce2 Nd1	3	0.812679	4.87607				1102	Sm3 Ce2 Nd1	3	0.812679	4.87607
1103	Sm3 Ce2 Nd1	3	0.828137	4.96882				1103	Sm3 Ce2 Nd1	3	0.828137	4.96882
1104	Sm3 Ce2 Nd1	3	1.23669	7.42011				1104	Sm3 Ce2 Nd1	3	1.23669	7.42011
1105	Sm3 Ce2 Nd1	3	1.08431	6.50585				1105	Sm3 Ce2 Nd1	3	1.08431	6.50585
1106	Sm3 Ce2 Nd1	3	0.673552	4.04131				1106	Sm3 Ce2 Nd1	3	0.673552	4.04131
1107	Sm3 Ce2 Nd1	3	0.465965	2.79579				1107	Sm3 Ce2 Nd1	3	0.465965	2.79579
1108	Sm3 Ce2 Nd1	3	1.62425	9.74552				1108	Sm3 Ce2 Nd1	3	1.62425	9.74552
1109	Sm3 Ce2 Nd1	3	0.577488	3.46493				1109	Sm3 Ce2 Nd1	3	0.577488	3.46493
1110	Sm3 Ce2 Nd1	3	0.743115	4.45869				1110	Sm3 Ce2 Nd1	3	0.743115	4.45869
1111	Sm3 Ce2 Nd1	3	0.754157	4.52494				1111	Sm3 Ce2 Nd1	3	0.754157	4.52494
1112	Sm3 Ce2 Nd1	3	0.56755	3.4053				1112	Sm3 Ce2 Nd1	3	0.56755	3.4053
1113	Sm3 Ce2 Nd1	3	0.673552	4.04131				1113	Sm3 Ce2 Nd1	3	0.673552	4.04131
1114	Sm3 Ce2 Nd1	3	0.951806	5.71084				1114	Sm3 Ce2 Nd1	3	0.951806	5.71084
1115	Sm3 Ce2 Nd1	3	0.54105	3.2463				1115	Sm3 Ce2 Nd1	3	0.54105	3.2463
1116	Sm3 Ce2 Nd1	3	0.754157	4.52494				1116	Sm3 Ce2 Nd1	3	0.754157	4.52494
1117	Sm3 Ce2 Nd1	3	0.671343	4.02806				1117	Sm3 Ce2 Nd1	3	0.671343	4.02806
1118	Sm3 Ce2 Nd1	3	0.828137	4.96882				1118	Sm3 Ce2 Nd1	3	0.828137	4.96882
1119	Sm3 Ce2 Nd1	3	0.577488	3.46493				1119	Sm3 Ce2 Nd1	3	0.577488	3.46493
1120	Sm3 Ce2 Nd1	3	0.812679	4.87607				1120	Sm3 Ce2 Nd1	3	0.812679	4.87607
1121	Sm3 Ce2 Nd1	3	1.08431	6.50585				1121	Sm3 Ce2 Nd1	3	1.08431	6.50585
1122	Sm3 Ce2 Nd1	3	0.842492	5.05495				1122	Sm3 Ce2 Nd1	3	0.842492	5.05495
1123	Sm3 Ce2 Nd1	3	1.23558	7.41349				1123	Sm3 Ce2 Nd1	3	1.23558	7.41349
1124	Er3 Ce1 Nd2	3	1.98311	11.8987				1124	Er3 Ce1 Nd2	3	1.98311	11.8987
1125	Er3 Ce1 Nd2	3	0.962848	5.77709				1125	Er3 Ce1 Nd2	3	0.962848	5.77709
1126	Er3 Ce1 Nd2	3	2.84438	17.0663				1126	Er3 Ce1 Nd2	3	2.84438	17.0663
1127	Er3 Ce1 Nd2	3	2.33866	14.032				1127	Er3 Ce1 Nd2	3	2.33866	14.032
1128	Er3 Ce1 Nd2	3	2.94154	17.6493				1128	Er3 Ce1 Nd2	3	2.94154	17.6493
1129	Er3 Ce1 Nd2	3	2.44797	14.6878				1129	Er3 Ce1 Nd2	3	2.44797	14.6878
1130	Er3 Ce1 Nd2	3	2.47227	14.8336				1130	Er3 Ce1 Nd2	3	2.47227	14.8336
1131	Er3 Ce1 Nd2	3	2.84438	17.0663				1131	Er3 Ce1 Nd2	3	2.84438	17.0663
1132	Er3 Ce1 Nd2	3	4.7778	28.6668				1132	Er3 Ce1 Nd2	3	4.7778	28.6668
1133	Er3 Ce1 Nd2	3	4.62101	27.726				1133	Er3 Ce1 Nd2	3	4.62101	27.726
1134	Er3 Ce1 Nd2	3	2.94044	17.6426				1134	Er3 Ce1 Nd2	3	2.94044	17.6426
1135	Er3 Ce1 Nd2	3	2.33866	14.032				1135	Er3 Ce1 Nd2	3	2.33866	14.032
1136	Er3 Ce1 Nd2	3	2.53741	15.2245				1136	Er3 Ce1 Nd2	3	2.53741	15.2245
1137	Er3 Ce1 Nd2	3	2.81677	16.9006				1137	Er3 Ce1 Nd2	3	2.81677	16.9006
1138	Er3 Ce1 Nd2	3	2.39718	14.3831				1138	Er3 Ce1 Nd2	3	2.39718	14.3831
1139	Er3 Ce1 Nd2	3	2.81677	16.9006				1139	Er3 Ce1 Nd2	3	2.81677	16.9006
1140	Er3 Ce1 Nd2	3	0.43284	2.59704				1140	Er3 Ce1 Nd2	3	0.43284	2.59704
1141	Er3 Ce1 Nd2	3	4.62211	27.7327				1141	Er3 Ce1 Nd2	3	4.62211	27.7327
1142	Er3 Ce1 Nd2	3	4.57463	27.4478				1142	Er3 Ce1 Nd2	3	4.57463	27.4478
1143	Er3 Ce1 Nd2	3	2.68317	16.099				1143	Er3 Ce1 Nd2	3	2.68317	16.099
1144	Er3 Ce1 Nd2	3	4.79436	28.7662				1144	Er3 Ce1 Nd2	3	4.79436	28.7662
1145	Er3 Ce1 Nd2	3	4.55255	27.3153				1145	Er3 Ce1 Nd2	3	4.55255	27.3153
1146	Er3 Ce1 Nd2	3	2.33645	14.0187				1146	Er3 Ce1 Nd2	3	2.33645	14.0187
1147	Er3 Ce1 Nd2	3	0.651468	3.90881				1147	Er3 Ce1 Nd2	3	0.651468	3.90881
1148	Er3 Ce1 Nd2	3	2.33645	14.0187				1148	Er3 Ce1 Nd2	3	2.33645	14.0187
1149	Er3 Ce1 Nd2	3	3.05527	18.3316				1149	Er3 Ce1 Nd2	3	3.05527	18.3316
1150	Er3 Ce1 Nd2	3	2.49104	14.9462				1150	Er3 Ce1 Nd2	3	2.49104	14.9462
1151	Er3 Ce1 Nd2	3	2.53079	15.1847				1151	Er3 Ce1 Nd2	3	2.53079	15.1847
1152	Er3 Ce1 Nd2	3	0.43284	2.59704				1152	Er3 Ce1 Nd2	3	0.43284	2.59704
1153	Er3 Ce1 Nd2	3	4.41894	26.5136				1153	Er3 Ce1 Nd2	3	4.41894	26.5136
1154	Er3 Ce1 Nd2	3	1.00702	6.04209				1154	Er3 Ce1 Nd2	3	1.00702	6.04209
1155	Er3 Ce1 Nd2	3	2.35964	14.1578				1155	Er3 Ce1 Nd2	3	2.35964	14.1578
1156	Er3 Ce1 Nd2	3	4.57574	27.4544				1156	Er3 Ce1 Nd2	3	4.57574	27.4544
1157	Er3 Ce1 Nd2	3	3.14692	18.8815				1157	Er3 Ce1 Nd2	3	3.14692	18.8815
1158	Er3 Ce1 Nd2	3	2.39829	14.3897				1158	Er3 Ce1 Nd2	3	2.39829	14.3897
1159	Er3 Ce1 Nd2	3	1.00702	6.04209				1159	Er3 Ce1 Nd2	3	1.00702	6.04209
1160	Er3 Ce1 Nd2	3	2.49214	14.9528				1160	Er3 Ce1 Nd2	3	2.49214	14.9528
1161	Er3 Ce1 Nd2	3	2.47227	14.8336				1161	Er3 Ce1 Nd2	3	2.47227	14.8336
1162	Er3 Ce1 Nd2	3	2.68317	16.099				1162	Er3 Ce1 Nd2	3	2.68317	16.099
1163	Er3 Ce1 Nd2	3	4.79547	28.7728				1163	Er3 Ce1 Nd2	3	4.79547	28.7728
1164	Er3 Ce1 Nd2	3	0.961744	5.77046				1164	Er3 Ce1 Nd2	3	0.961744	5.77046
1165	Er3 Ce1 Nd2	3	0.563133	3.3788				1165	Er3 Ce1 Nd2	3	0.563133	3.3788
1166	Er3 Ce1 Nd2	3	0.563133	3.3788				1166	Er3 Ce1 Nd2	3	0.563133	3.3788
1167	Er3 Ce1 Nd2	3	4.55144	27.3087				1167	Er3 Ce1 Nd2	3	4.55144	27.3087
1168	Er3 Ce1 Nd2	3	1.96655	11.7993				1168	Er3 Ce1 Nd2	3	1.96655	11.7993
1169	Er3 Ce1 Nd2	3	4.7778	28.6668				1169	Er3 Ce1 Nd2	3	4.7778	28.6668
1170	Er3 Ce1 Nd2	3	2.30001	13.8001				1170	Er3 Ce1 Nd2	3	2.30001	13.8001
1171	Er3 Ce1 Nd2	3	2.53741	15.2245				1171	Er3 Ce1 Nd2	3	2.53741	15.2245
1172	Er3 Ce1 Nd2	3	2.53079	15.1847				1172	Er3 Ce1 Nd2	3	2.53079	15.1847
1173	Er3 Ce1 Nd2	3	3.14692	18.8815				1173	Er3 Ce1 Nd2	3	3.14692	18.8815
1174	Er3 Ce1 Nd2	3	3.05527	18.3316				1174	Er3 Ce1 Nd2	3	3.05527	18.3316
1175	Er3 Ce1 Nd2	3	2.30112	13.8067				1175	Er3 Ce1 Nd2	3	2.30112	13.8067
1176	Er3 Ce1 Nd2	3	2.44797	14.6878				1176	Er3 Ce1 Nd2	3	2.44797	14.6878
1177	Er3 Ce1 Nd2	3	2.35964	14.1578				1177	Er3 Ce1 Nd2	3	2.35964	14.1578
1178	Er3 Ce1 Nd2	3	1.98311	11.8987				1178	Er3 Ce1 Nd2	3	1.98311	11.8987
1179	Er3 Ce1 Nd2	3	0.652572	3.91543				1179	Er3 Ce1 Nd2	3	0.652572	3.91543
1180	Er3 Ce1 Nd2	3	1.96655	11.7993				1180	Er3 Ce1 Nd2	3	1.96655	11.7993
1181	Er3 Ce1 Nd2	3	4.41894	26.5136				1181	Er3 Ce1 Nd2	3	4.41894	26.5136
1182	Sm3 Er3	2	1.81196	10.8718				1182	Sm3 Er3	2	1.81196	10.8718
1183	Sm3 Er3	2	3.23857	19.4314				1183	Sm3 Er3	2	3.23857	19.4314
1184	Sm3 Er3	2	1.86497	11.1898				1184	Sm3 Er3	2	1.86497	11.1898
1185	Sm3 Er3	2	1.95993	11.7596				1185	Sm3 Er3	2	1.95993	11.7596
1186	Sm3 Er3	2	3.24519	19.4712				1186	Sm3 Er3	2	3.24519	19.4712
1187	Sm3 Er3	2	0.345609	2.07366				1187	Sm3 Er3	2	0.345609	2.07366
1188	Sm3 Er3	2	1.95882	11.7529				1188	Sm3 Er3	2	1.95882	11.7529
1189	Sm3 Er3	2	3.54443	21.2666				1189	Sm3 Er3	2	3.54443	21.2666
1190	Sm3 Er3	2	1.86607	11.1964				1190	Sm3 Er3	2	1.86607	11.1964
1191	Sm3 Er3	2	0.00441673	0.0265004				1191	Sm3 Er3	2	0.00441673	0.0265004
1192	Sm3 Er3	2	1.86607	11.1964				1192	Sm3 Er3	2	1.86607	11.1964
1193	Sm3 Er3	2	0.345609	2.07366				1193	Sm3 Er3	2	0.345609	2.07366
1194	Sm3 Er3	2	3.54664	21.2798				1194	Sm3 Er3	2	3.54664	21.2798
1195	Sm3 Er3	2	1.71148	10.2689				1195	Sm3 Er3	2	1.71148	10.2689
1196	Sm3 Er3	2	1.71038	10.2623				1196	Sm3 Er3	2	1.71038	10.2623
1197	Sm3 Er3	2	1.33717	8.023				1197	Sm3 Er3	2	1.33717	8.023
1198	Sm3 Er3	2	1.81196	10.8718				1198	Sm3 Er3	2	1.81196	10.8718
1199	Sm3 Er3	2	1.33827	8.02962				1199	Sm3 Er3	2	1.33827	8.02962
1200	Sm3 Er3	2	1.86497	11.1898				1200	Sm3 Er3	2	1.86497	11.1898
1201	Tb1 Sm2 Er1 Ce2	4	3.77741	22.6645				1201	Tb1 Sm2 Er1 Ce2	4	3.77741	22.6645
1202	Tb1 Sm2 Er1 Ce2	4	1.90582	11.4349				1202	Tb1 Sm2 Er1 Ce2	4	1.90582	11.4349
1203	Tb1 Sm2 Er1 Ce2	4	2.49104	14.9462				1203	Tb1 Sm2 Er1 Ce2	4	2.49104	14.9462
1204	Tb1 Sm2 Er1 Ce2	4	2.13439	12.8063				1204	Tb1 Sm2 Er1 Ce2	4	2.13439	12.8063
1205	Tb1 Sm2 Er1 Ce2	4	2.13439	12.8063				1205	Tb1 Sm2 Er1 Ce2	4	2.13439	12.8063
1206	Tb1 Sm2 Er1 Ce2	4	0.923097	5.53858				1206	Tb1 Sm2 Er1 Ce2	4	0.923097	5.53858
1207	Tb1 Sm2 Er1 Ce2	4	1.84619	11.0772				1207	Tb1 Sm2 Er1 Ce2	4	1.84619	11.0772
1208	Tb1 Sm2 Er1 Ce2	4	2.15316	12.9189				1208	Tb1 Sm2 Er1 Ce2	4	2.15316	12.9189
1209	Tb1 Sm2 Er1 Ce2	4	1.90692	11.4415				1209	Tb1 Sm2 Er1 Ce2	4	1.90692	11.4415
1210	Tb1 Sm2 Er1 Ce2	4	1.88926	11.3355				1210	Tb1 Sm2 Er1 Ce2	4	1.88926	11.3355
1211	Tb1 Sm2 Er1 Ce2	4	1.52598	9.15589				1211	Tb1 Sm2 Er1 Ce2	4	1.52598	9.15589
1212	Tb1 Sm2 Er1 Ce2	4	2.81125	16.8675				1212	Tb1 Sm2 Er1 Ce2	4	2.81125	16.8675
1213	Tb1 Sm2 Er1 Ce2	4	1.26871	7.61224				1213	Tb1 Sm2 Er1 Ce2	4	1.26871	7.61224
1214	Tb1 Sm2 Er1 Ce2	4	2.77371	16.6422				1214	Tb1 Sm2 Er1 Ce2	4	2.77371	16.6422
1215	Tb1 Sm2 Er1 Ce2	4	2.14101	12.8461				1215	Tb1 Sm2 Er1 Ce2	4	2.14101	12.8461
1216	Tb1 Sm2 Er1 Ce2	4	1.34821	8.08925				1216	Tb1 Sm2 Er1 Ce2	4	1.34821	8.08925
1217	Tb1 Sm2 Er1 Ce2	4	1.52598	9.15589				1217	Tb1 Sm2 Er1 Ce2	4	1.52598	9.15589
1218	Tb1 Sm2 Er1 Ce2	4	0.885555	5.31333				1218	Tb1 Sm2 Er1 Ce2	4	0.885555	5.31333
1219	Tb1 Sm2 Er1 Ce2	4	1.8219	10.9314				1219	Tb1 Sm2 Er1 Ce2	4	1.8219	10.9314
1220	Tb1 Sm2 Er1 Ce2	4	2.35743	14.1446				1220	Tb1 Sm2 Er1 Ce2	4	2.35743	14.1446
1221	Tb1 Sm2 Er1 Ce2	4	2.77371	16.6422				1221	Tb1 Sm2 Er1 Ce2	4	2.77371	16.6422
1222	Tb1 Sm2 Er1 Ce2	4	2.88633	17.318				1222	Tb1 Sm2 Er1 Ce2	4	2.88633	17.318
1223	Tb1 Sm2 Er1 Ce2	4	1.06443	6.3866				1223	Tb1 Sm2 Er1 Ce2	4	1.06443	6.3866
1224	Tb1 Sm2 Er1 Ce2	4	0.524487	3.14692				1224	Tb1 Sm2 Er1 Ce2	4	0.524487	3.14692
1225	Tb1 Sm2 Er1 Ce2	4	0.0066251	0.0397506				1225	Tb1 Sm2 Er1 Ce2	4	0.0066251	0.0397506
1226	Tb1 Sm2 Er1 Ce2	4	0.672448	4.03469				1226	Tb1 Sm2 Er1 Ce2	4	0.672448	4.03469
1227	Tb1 Sm2 Er1 Ce2	4	1.98974	11.9384				1227	Tb1 Sm2 Er1 Ce2	4	1.98974	11.9384
1228	Tb1 Sm2 Er1 Ce2	4	2.78585	16.7151				1228	Tb1 Sm2 Er1 Ce2	4	2.78585	16.7151
1229	Tb1 Sm2 Er1 Ce2	4	0.206482	1.23889				1229	Tb1 Sm2 Er1 Ce2	4	0.206482	1.23889
1230	Tb1 Sm2 Er1 Ce2	4	2.80904	16.8543				1230	Tb1 Sm2 Er1 Ce2	4	2.80904	16.8543
1231	Tb1 Sm2 Er1 Ce2	4	4.00598	24.0359				1231	Tb1 Sm2 Er1 Ce2	4	4.00598	24.0359
1232	Tb1 Sm2 Er1 Ce2	4	1.41446	8.48675				1232	Tb1 Sm2 Er1 Ce2	4	1.41446	8.48675
1233	Tb1 Sm2 Er1 Ce2	4	1.90692	11.4415				1233	Tb1 Sm2 Er1 Ce2	4	1.90692	11.4415
1234	Tb1 Sm2 Er1 Ce2	4	0.550987	3.30592				1234	Tb1 Sm2 Er1 Ce2	4	0.550987	3.30592
1235	Tb1 Sm2 Er1 Ce2	4	0.564238	3.38543				1235	Tb1 Sm2 Er1 Ce2	4	0.564238	3.38543
1236	Tb1 Sm2 Er1 Ce2	4	2.39939	14.3963				1236	Tb1 Sm2 Er1 Ce2	4	2.39939	14.3963
1237	Tb1 Sm2 Er1 Ce2	4	2.36847	14.2108				1237	Tb1 Sm2 Er1 Ce2	4	2.36847	14.2108
1238	Tb1 Sm2 Er1 Ce2	4	1.40452	8.42713				1238	Tb1 Sm2 Er1 Ce2	4	1.40452	8.42713
1239	Tb1 Sm2 Er1 Ce2	4	2.3221	13.9326				1239	Tb1 Sm2 Er1 Ce2	4	2.3221	13.9326
1240	Tb1 Sm2 Er1 Ce2	4	0.8447	5.0682				1240	Tb1 Sm2 Er1 Ce2	4	0.8447	5.0682
1241	Tb1 Sm2 Er1 Ce2	4	0.79722	4.78332				1241	Tb1 Sm2 Er1 Ce2	4	0.79722	4.78332
1242	Tb1 Sm2 Er1 Ce2	4	2.26689	13.6013				1242	Tb1 Sm2 Er1 Ce2	4	2.26689	13.6013
1243	Tb1 Sm2 Er1 Ce2	4	0.550987	3.30592				1243	Tb1 Sm2 Er1 Ce2	4	0.550987	3.30592
1244	Tb1 Sm2 Er1 Ce2	4	0.622759	3.73656				1244	Tb1 Sm2 Er1 Ce2	4	0.622759	3.73656
1245	Tb1 Sm2 Er1 Ce2	4	2.64783	15.887				1245	Tb1 Sm2 Er1 Ce2	4	2.64783	15.887
1246	Tb1 Sm2 Er1 Ce2	4	2.12997	12.7798				1246	Tb1 Sm2 Er1 Ce2	4	2.12997	12.7798
1247	Tb1 Sm2 Er1 Ce2	4	0.623864	3.74318				1247	Tb1 Sm2 Er1 Ce2	4	0.623864	3.74318
1248	Tb1 Sm2 Er1 Ce2	4	0.255066	1.5304				1248	Tb1 Sm2 Er1 Ce2	4	0.255066	1.5304
1249	Tb1 Sm2 Er1 Ce2	4	0.908743	5.45246				1249	Tb1 Sm2 Er1 Ce2	4	0.908743	5.45246
1250	Tb1 Sm2 Er1 Ce2	4	1.03131	6.18784				1250	Tb1 Sm2 Er1 Ce2	4	1.03131	6.18784
1251	Tb1 Sm2 Er1 Ce2	4	2.72402	16.3441				1251	Tb1 Sm2 Er1 Ce2	4	2.72402	16.3441
1252	Tb1 Sm2 Er1 Ce2	4	3.80502	22.8301				1252	Tb1 Sm2 Er1 Ce2	4	3.80502	22.8301
1253	Tb1 Sm2 Er1 Ce2	4	1.06775	6.40647				1253	Tb1 Sm2 Er1 Ce2	4	1.06775	6.40647
1254	Tb1 Sm2 Er1 Ce2	4	0.949598	5.69759				1254	Tb1 Sm2 Er1 Ce2	4	0.949598	5.69759
1255	Tb1 Sm2 Er1 Ce2	4	2.37951	14.2771				1255	Tb1 Sm2 Er1 Ce2	4	2.37951	14.2771
1256	Tb1 Sm2 Er1 Ce2	4	2.68758	16.1255				1256	Tb1 Sm2 Er1 Ce2	4	2.68758	16.1255
1257	Tb1 Sm2 Er1 Ce2	4	2.35743	14.1446				1257	Tb1 Sm2 Er1 Ce2	4	2.35743	14.1446
1258	Tb1 Sm2 Er1 Ce2	4	0.945181	5.67108				1258	Tb1 Sm2 Er1 Ce2	4	0.945181	5.67108
1259	Tb1 Sm2 Er1 Ce2	4	0.652572	3.91543				1259	Tb1 Sm2 Er1 Ce2	4	0.652572	3.91543
1260	Tb1 Sm2 Er1 Ce2	4	1.52709	9.16251				1260	Tb1 Sm2 Er1 Ce2	4	1.52709	9.16251
1261	Tb1 Sm2 Er1 Ce2	4	3.6427	21.8562				1261	Tb1 Sm2 Er1 Ce2	4	3.6427	21.8562
1262	Tb1 Sm2 Er1 Ce2	4	1.20577	7.23461				1262	Tb1 Sm2 Er1 Ce2	4	1.20577	7.23461
1263	Tb1 Sm2 Er1 Ce2	4	2.37951	14.2771				1263	Tb1 Sm2 Er1 Ce2	4	2.37951	14.2771
1264	Tb1 Sm2 Er1 Ce2	4	1.88815	11.3289				1264	Tb1 Sm2 Er1 Ce2	4	1.88815	11.3289
1265	Tb1 Sm2 Er1 Ce2	4	1.40452	8.42713				1265	Tb1 Sm2 Er1 Ce2	4	1.40452	8.42713
1266	Tb1 Sm2 Er1 Ce2	4	3.71558	22.2935				1266	Tb1 Sm2 Er1 Ce2	4	3.71558	22.2935
1267	Tb1 Sm2 Er1 Ce2	4	2.68758	16.1255				1267	Tb1 Sm2 Er1 Ce2	4	2.68758	16.1255
1268	Tb1 Sm2 Er1 Ce2	4	3.77741	22.6645				1268	Tb1 Sm2 Er1 Ce2	4	3.77741	22.6645
1269	Tb1 Sm2 Er1 Ce2	4	2.19401	13.1641				1269	Tb1 Sm2 Er1 Ce2	4	2.19401	13.1641
1270	Tb1 Sm2 Er1 Ce2	4	2.19291	13.1574				1270	Tb1 Sm2 Er1 Ce2	4	2.19291	13.1574
1271	Tb1 Sm2 Er1 Ce2	4	1.11081	6.66485				1271	Tb1 Sm2 Er1 Ce2	4	1.11081	6.66485
1272	Tb1 Sm2 Er1 Ce2	4	2.39276	14.3566				1272	Tb1 Sm2 Er1 Ce2	4	2.39276	14.3566
1273	Tb1 Sm2 Er1 Ce2	4	0.69674	4.18044				1273	Tb1 Sm2 Er1 Ce2	4	0.69674	4.18044
1274	Tb1 Sm2 Er1 Ce2	4	0.687906	4.12744				1274	Tb1 Sm2 Er1 Ce2	4	0.687906	4.12744
1275	Tb1 Sm2 Er1 Ce2	4	3.5367	21.2202				1275	Tb1 Sm2 Er1 Ce2	4	3.5367	21.2202
1276	Tb1 Sm2 Er1 Ce2	4	3.05748	18.3449				1276	Tb1 Sm2 Er1 Ce2	4	3.05748	18.3449
1277	Tb1 Sm2 Er1 Ce2	4	0.262796	1.57677				1277	Tb1 Sm2 Er1 Ce2	4	0.262796	1.57677
1278	Tb1 Sm2 Er1 Ce2	4	2.1918	13.1508				1278	Tb1 Sm2 Er1 Ce2	4	2.1918	13.1508
1279	Tb1 Sm2 Er1 Ce2	4	2.00741	12.0444				1279	Tb1 Sm2 Er1 Ce2	4	2.00741	12.0444
1280	Tb1 Sm2 Er1 Ce2	4	1.93895	11.6337				1280	Tb1 Sm2 Er1 Ce2	4	1.93895	11.6337
1281	Tb1 Sm2 Er1 Ce2	4	1.00812	6.04872				1281	Tb1 Sm2 Er1 Ce2	4	1.00812	6.04872
1282	Tb1 Sm2 Er1 Ce2	4	2.40381	14.4228				1282	Tb1 Sm2 Er1 Ce2	4	2.40381	14.4228
1283	Tb1 Sm2 Er1 Ce2	4	0.564238	3.38543				1283	Tb1 Sm2 Er1 Ce2	4	0.564238	3.38543
1284	Tb1 Sm2 Er1 Ce2	4	0.204274	1.22564				1284	Tb1 Sm2 Er1 Ce2	4	0.204274	1.22564
1285	Tb1 Sm2 Er1 Ce2	4	1.93342	11.6005				1285	Tb1 Sm2 Er1 Ce2	4	1.93342	11.6005
1286	Tb1 Sm2 Er1 Ce2	4	0.488049	2.92829				1286	Tb1 Sm2 Er1 Ce2	4	0.488049	2.92829
1287	Tb1 Sm2 Er1 Ce2	4	2.49104	14.9462				1287	Tb1 Sm2 Er1 Ce2	4	2.49104	14.9462
1288	Tb1 Sm2 Er1 Ce2	4	1.61542	9.69252				1288	Tb1 Sm2 Er1 Ce2	4	1.61542	9.69252
1289	Tb1 Sm2 Er1 Ce2	4	1.75013	10.5008				1289	Tb1 Sm2 Er1 Ce2	4	1.75013	10.5008
1290	Tb1 Sm2 Er1 Ce2	4	1.03352	6.20109				1290	Tb1 Sm2 Er1 Ce2	4	1.03352	6.20109
1291	Tb1 Sm2 Er1 Ce2	4	3.71558	22.2935				1291	Tb1 Sm2 Er1 Ce2	4	3.71558	22.2935
1292	Tb1 Sm2 Er1 Ce2	4	1.99636	11.9782				1292	Tb1 Sm2 Er1 Ce2	4	1.99636	11.9782
1293	Tb1 Sm2 Er1 Ce2	4	3.08398	18.5039				1293	Tb1 Sm2 Er1 Ce2	4	3.08398	18.5039
1294	Tb1 Sm2 Er1 Ce2	4	3.6427	21.8562				1294	Tb1 Sm2 Er1 Ce2	4	3.6427	21.8562
1295	Tb1 Sm2 Er1 Ce2	4	2.32099	13.926				1295	Tb1 Sm2 Er1 Ce2	4	2.32099	13.926
1296	Tb1 Sm2 Er1 Ce2	4	1.49286	8.95713				1296	Tb1 Sm2 Er1 Ce2	4	1.49286	8.95713
1297	Tb1 Sm2 Er1 Ce2	4	2.54956	15.2974				1297	Tb1 Sm2 Er1 Ce2	4	2.54956	15.2974
1298	Tb1 Sm2 Er1 Ce2	4	1.04124	6.24747				1298	Tb1 Sm2 Er1 Ce2	4	1.04124	6.24747
1299	Tb1 Sm2 Er1 Ce2	4	2.38172	14.2903				1299	Tb1 Sm2 Er1 Ce2	4	2.38172	14.2903
1300	Tb1 Sm2 Er1 Ce2	4	0.945181	5.67108				1300	Tb1 Sm2 Er1 Ce2	4	0.945181	5.67108
1301	Tb1 Sm2 Er1 Ce2	4	4.00598	24.0359				1301	Tb1 Sm2 Er1 Ce2	4	4.00598	24.0359
1302	Tb1 Sm2 Er1 Ce2	4	1.74351	10.461				1302	Tb1 Sm2 Er1 Ce2	4	1.74351	10.461
1303	Tb1 Sm2 Er1 Ce2	4	0.910951	5.46571				1303	Tb1 Sm2 Er1 Ce2	4	0.910951	5.46571
1304	Tb1 Sm2 Er1 Ce2	4	3.08398	18.5039				1304	Tb1 Sm2 Er1 Ce2	4	3.08398	18.5039
1305	Tb1 Sm2 Er1 Ce2	4	1.8219	10.9314				1305	Tb1 Sm2 Er1 Ce2	4	1.8219	10.9314
1306	Tb1 Sm2 Er1 Ce2	4	0.949598	5.69759				1306	Tb1 Sm2 Er1 Ce2	4	0.949598	5.69759
1307	Tb1 Sm2 Er1 Ce2	4	0.44609	2.67654				1307	Tb1 Sm2 Er1 Ce2	4	0.44609	2.67654
1308	Tb1 Sm2 Er1 Ce2	4	2.36847	14.2108				1308	Tb1 Sm2 Er1 Ce2	4	2.36847	14.2108
1309	Tb1 Sm2 Er1 Ce2	4	1.11191	6.67147				1309	Tb1 Sm2 Er1 Ce2	4	1.11191	6.67147
1310	Tb1 Sm2 Er1 Ce2	4	2.55066	15.304				1310	Tb1 Sm2 Er1 Ce2	4	2.55066	15.304
1311	Tb1 Sm2 Er1 Ce2	4	0.886659	5.31995				1311	Tb1 Sm2 Er1 Ce2	4	0.886659	5.31995
1312	Tb1 Sm2 Er1 Ce2	4	2.15205	12.9123				1312	Tb1 Sm2 Er1 Ce2	4	2.15205	12.9123
1313	Tb1 Sm2 Er1 Ce2	4	1.84619	11.0772				1313	Tb1 Sm2 Er1 Ce2	4	1.84619	11.0772
1314	Tb1 Sm2 Er1 Ce2	4	0.523383	3.1403				1314	Tb1 Sm2 Er1 Ce2	4	0.523383	3.1403
1315	Tb1 Sm2 Er1 Ce2	4	1.04124	6.24747				1315	Tb1 Sm2 Er1 Ce2	4	1.04124	6.24747
1316	Tb1 Sm2 Er1 Ce2	4	2.64783	15.887				1316	Tb1 Sm2 Er1 Ce2	4	2.64783	15.887
1317	Tb1 Sm2 Er1 Ce2	4	1.03131	6.18784				1317	Tb1 Sm2 Er1 Ce2	4	1.03131	6.18784
1318	Tb1 Sm2 Er1 Ce2	4	0.898805	5.39283				1318	Tb1 Sm2 Er1 Ce2	4	0.898805	5.39283
1319	Tb1 Sm2 Er1 Ce2	4	0.908743	5.45246				1319	Tb1 Sm2 Er1 Ce2	4	0.908743	5.45246
1320	Tb1 Sm2 Er1 Ce2	4	0.898805	5.39283				1320	Tb1 Sm2 Er1 Ce2	4	0.898805	5.39283
1321	Tb1 Sm2 Er1 Ce2	4	1.90582	11.4349				1321	Tb1 Sm2 Er1 Ce2	4	1.90582	11.4349
1322	Tb1 Sm2 Er1 Ce2	4	0.687906	4.12744				1322	Tb1 Sm2 Er1 Ce2	4	0.687906	4.12744
1323	Tb1 Sm2 Er1 Ce2	4	2.72402	16.3441				1323	Tb1 Sm2 Er1 Ce2	4	2.72402	16.3441
1324	Tb1 Sm2 Er1 Ce2	4	3.05307	18.3184				1324	Tb1 Sm2 Er1 Ce2	4	3.05307	18.3184
1325	Tb1 Sm2 Er1 Ce2	4	1.75013	10.5008				1325	Tb1 Sm2 Er1 Ce2	4	1.75013	10.5008
1326	Tb1 Sm2 Er1 Ce2	4	0.908743	5.45246				1326	Tb1 Sm2 Er1 Ce2	4	0.908743	5.45246
1327	Tb1 Sm2 Er1 Ce2	4	1.4266	8.55963				1327	Tb1 Sm2 Er1 Ce2	4	1.4266	8.55963
1328	Tb1 Sm2 Er1 Ce2	4	2.19401	13.1641				1328	Tb1 Sm2 Er1 Ce2	4	2.19401	13.1641
1329	Tb1 Sm2 Er1 Ce2	4	2.40381	14.4228				1329	Tb1 Sm2 Er1 Ce2	4	2.40381	14.4228
1330	Tb1 Sm2 Er1 Ce2	4	0.928618	5.57171				1330	Tb1 Sm2 Er1 Ce2	4	0.928618	5.57171
1331	Tb1 Sm2 Er1 Ce2	4	0.843596	5.06158				1331	Tb1 Sm2 Er1 Ce2	4	0.843596	5.06158
1332	Tb1 Sm2 Er1 Ce2	4	1.56573	9.39439				1332	Tb1 Sm2 Er1 Ce2	4	1.56573	9.39439
1333	Tb1 Sm2 Er1 Ce2	4	1.61652	9.69915				1333	Tb1 Sm2 Er1 Ce2	4	1.61652	9.69915
1334	Tb1 Sm2 Er1 Ce2	4	1.52598	9.15589				1334	Tb1 Sm2 Er1 Ce2	4	1.52598	9.15589
1335	Tb1 Sm2 Er1 Ce2	4	0.923097	5.53858				1335	Tb1 Sm2 Er1 Ce2	4	0.923097	5.53858
1336	Tb1 Sm2 Er1 Ce2	4	1.00922	6.05534				1336	Tb1 Sm2 Er1 Ce2	4	1.00922	6.05534
1337	Tb1 Sm2 Er1 Ce2	4	0.69674	4.18044				1337	Tb1 Sm2 Er1 Ce2	4	0.69674	4.18044
1338	Tb1 Sm2 Er1 Ce2	4	1.49396	8.96376				1338	Tb1 Sm2 Er1 Ce2	4	1.49396	8.96376
1339	Tb1 Sm2 Er1 Ce2	4	3.5378	21.2268				1339	Tb1 Sm2 Er1 Ce2	4	3.5378	21.2268
1340	Tb1 Sm2 Er1 Ce2	4	2.35743	14.1446				1340	Tb1 Sm2 Er1 Ce2	4	2.35743	14.1446
1341	Tb1 Sm2 Er1 Ce2	4	2.14101	12.8461				1341	Tb1 Sm2 Er1 Ce2	4	2.14101	12.8461
1342	Tb1 Sm2 Er1 Ce2	4	1.26871	7.61224				1342	Tb1 Sm2 Er1 Ce2	4	1.26871	7.61224
1343	Tb1 Sm2 Er1 Ce2	4	0.514549	3.0873				1343	Tb1 Sm2 Er1 Ce2	4	0.514549	3.0873
1344	Tb1 Sm2 Er1 Ce2	4	2.26689	13.6013				1344	Tb1 Sm2 Er1 Ce2	4	2.26689	13.6013
1345	Tb1 Sm2 Er1 Ce2	4	3.80612	22.8367				1345	Tb1 Sm2 Er1 Ce2	4	3.80612	22.8367
1346	Tb1 Sm2 Er1 Ce2	4	2.12887	12.7732				1346	Tb1 Sm2 Er1 Ce2	4	2.12887	12.7732
1347	Tb1 Sm2 Er1 Ce2	4	1.98974	11.9384				1347	Tb1 Sm2 Er1 Ce2	4	1.98974	11.9384
1348	Tb1 Sm2 Er1 Ce2	4	0.457132	2.74279				1348	Tb1 Sm2 Er1 Ce2	4	0.457132	2.74279
1349	Tb1 Sm2 Er1 Ce2	4	0.652572	3.91543				1349	Tb1 Sm2 Er1 Ce2	4	0.652572	3.91543
1350	Tb1 Sm2 Er1 Ce2	4	2.86646	17.1988				1350	Tb1 Sm2 Er1 Ce2	4	2.86646	17.1988
1351	Tb1 Sm2 Er1 Ce2	4	2.43141	14.5885				1351	Tb1 Sm2 Er1 Ce2	4	2.43141	14.5885
1352	Tb1 Sm2 Er1 Ce2	4	2.78585	16.7151				1352	Tb1 Sm2 Er1 Ce2	4	2.78585	16.7151
1353	Tb1 Sm2 Er1 Ce2	4	1.06443	6.3866				1353	Tb1 Sm2 Er1 Ce2	4	1.06443	6.3866
1354	Tb1 Sm2 Er1 Ce2	4	2.26137	13.5682				1354	Tb1 Sm2 Er1 Ce2	4	2.26137	13.5682
1355	Tb1 Sm2 Er1 Ce2	4	2.38172	14.2903				1355	Tb1 Sm2 Er1 Ce2	4	2.38172	14.2903
1356	Tb1 Sm2 Er1 Ce2	4	2.26578	13.5947				1356	Tb1 Sm2 Er1 Ce2	4	2.26578	13.5947
1357	Tb1 Sm2 Er1 Ce2	4	1.99636	11.9782				1357	Tb1 Sm2 Er1 Ce2	4	1.99636	11.9782
1358	Tb1 Sm2 Er1 Ce2	4	1.06554	6.39322				1358	Tb1 Sm2 Er1 Ce2	4	1.06554	6.39322
1359	Tb1 Sm2 Er1 Ce2	4	0.205378	1.23227				1359	Tb1 Sm2 Er1 Ce2	4	0.205378	1.23227
1360	Tb1 Sm2 Er1 Ce2	4	1.03352	6.20109				1360	Tb1 Sm2 Er1 Ce2	4	1.03352	6.20109
1361	Tb1 Sm2 Er1 Ce2	4	0.514549	3.0873				1361	Tb1 Sm2 Er1 Ce2	4	0.514549	3.0873
1362	Tb1 Sm2 Er1 Ce2	4	2.88633	17.318				1362	Tb1 Sm2 Er1 Ce2	4	2.88633	17.318
1363	Tb1 Sm2 Er1 Ce2	4	1.06443	6.3866				1363	Tb1 Sm2 Er1 Ce2	4	1.06443	6.3866
1364	Tb1 Sm2 Er1 Ce2	4	1.56463	9.38777				1364	Tb1 Sm2 Er1 Ce2	4	1.56463	9.38777
1365	Tb1 Sm2 Er1 Ce2	4	1.06775	6.40647				1365	Tb1 Sm2 Er1 Ce2	4	1.06775	6.40647
1366	Tb1 Sm2 Er1 Ce2	4	0.901013	5.40608				1366	Tb1 Sm2 Er1 Ce2	4	0.901013	5.40608
1367	Tb1 Sm2 Er1 Ce2	4	1.34821	8.08925				1367	Tb1 Sm2 Er1 Ce2	4	1.34821	8.08925
1368	Tb1 Sm2 Er1 Ce2	4	1.20687	7.24123				1368	Tb1 Sm2 Er1 Ce2	4	1.20687	7.24123
1369	Tb1 Sm2 Er1 Ce2	4	1.74461	10.4677				1369	Tb1 Sm2 Er1 Ce2	4	1.74461	10.4677
1370	Tb1 Sm2 Er1 Ce2	4	2.43141	14.5885				1370	Tb1 Sm2 Er1 Ce2	4	2.43141	14.5885
1371	Tb1 Sm2 Er1 Ce2	4	0.488049	2.92829				1371	Tb1 Sm2 Er1 Ce2	4	0.488049	2.92829
1372	Tb1 Sm2 Er1 Ce2	4	0.457132	2.74279				1372	Tb1 Sm2 Er1 Ce2	4	0.457132	2.74279
1373	Tb1 Sm2 Er1 Ce2	4	2.26578	13.5947				1373	Tb1 Sm2 Er1 Ce2	4	2.26578	13.5947
1374	Tb1 Sm2 Er1 Ce2	4	0.79722	4.78332				1374	Tb1 Sm2 Er1 Ce2	4	0.79722	4.78332
1375	Tb1 Sm2 Er1 Ce2	4	2.26137	13.5682				1375	Tb1 Sm2 Er1 Ce2	4	2.26137	13.5682
1376	Tb1 Sm2 Er1 Ce2	4	2.00851	12.0511				1376	Tb1 Sm2 Er1 Ce2	4	2.00851	12.0511
1377	Tb1 Sm2 Er1 Ce2	4	2.35743	14.1446				1377	Tb1 Sm2 Er1 Ce2	4	2.35743	14.1446
1378	Tb1 Sm2 Er1 Ce2	4	0.672448	4.03469				1378	Tb1 Sm2 Er1 Ce2	4	0.672448	4.03469
1379	Tb1 Sm2 Er1 Ce2	4	2.86536	17.1921				1379	Tb1 Sm2 Er1 Ce2	4	2.86536	17.1921
1380	Tb2 Sm1 Ce3	3	0.0518966	0.31138				1380	Tb2 Sm1 Ce3	3	0.0518966	0.31138
1381	Tb2 Sm1 Ce3	3	0.156794	0.940764				1381	Tb2 Sm1 Ce3	3	0.156794	0.940764
1382	Tb2 Sm1 Ce3	3	1.11302	6.6781				1382	Tb2 Sm1 Ce3	3	1.11302	6.6781
1383	Tb2 Sm1 Ce3	3	2.94154	17.6493				1383	Tb2 Sm1 Ce3	3	2.94154	17.6493
1384	Tb2 Sm1 Ce3	3	1.99526	11.9716				1384	Tb2 Sm1 Ce3	3	1.99526	11.9716
1385	Tb2 Sm1 Ce3	3	1.28969	7.73812				1385	Tb2 Sm1 Ce3	3	1.28969	7.73812
1386	Tb2 Sm1 Ce3	3	1.11302	6.6781				1386	Tb2 Sm1 Ce3	3	1.11302	6.6781
1387	Tb2 Sm1 Ce3	3	0.516758	3.10055				1387	Tb2 Sm1 Ce3	3	0.516758	3.10055
1388	Tb2 Sm1 Ce3	3	0.156794	0.940764				1388	Tb2 Sm1 Ce3	3	0.156794	0.940764
1389	Tb2 Sm1 Ce3	3	1.35483	8.129				1389	Tb2 Sm1 Ce3	3	1.35483	8.129
1390	Tb2 Sm1 Ce3	3	0.355547	2.13328				1390	Tb2 Sm1 Ce3	3	0.355547	2.13328
1391	Tb2 Sm1 Ce3	3	2.73175	16.3905				1391	Tb2 Sm1 Ce3	3	2.73175	16.3905
1392	Tb2 Sm1 Ce3	3	1.69934	10.196				1392	Tb2 Sm1 Ce3	3	1.69934	10.196
1393	Tb2 Sm1 Ce3	3	0.452715	2.71629				1393	Tb2 Sm1 Ce3	3	0.452715	2.71629
1394	Tb2 Sm1 Ce3	3	1.69823	10.1894				1394	Tb2 Sm1 Ce3	3	1.69823	10.1894
1395	Tb2 Sm1 Ce3	3	1.07989	6.47935				1395	Tb2 Sm1 Ce3	3	1.07989	6.47935
1396	Tb2 Sm1 Ce3	3	0.333463	2.00078				1396	Tb2 Sm1 Ce3	3	0.333463	2.00078
1397	Tb2 Sm1 Ce3	3	1.75786	10.5472				1397	Tb2 Sm1 Ce3	3	1.75786	10.5472
1398	Tb2 Sm1 Ce3	3	0.355547	2.13328				1398	Tb2 Sm1 Ce3	3	0.355547	2.13328
1399	Tb2 Sm1 Ce3	3	1.07989	6.47935				1399	Tb2 Sm1 Ce3	3	1.07989	6.47935
1400	Tb2 Sm1 Ce3	3	1.0832	6.49922				1400	Tb2 Sm1 Ce3	3	1.0832	6.49922
1401	Tb2 Sm1 Ce3	3	1.57457	9.44739				1401	Tb2 Sm1 Ce3	3	1.57457	9.44739
1402	Tb2 Sm1 Ce3	3	1.91245	11.4747				1402	Tb2 Sm1 Ce3	3	1.91245	11.4747
1403	Tb2 Sm1 Ce3	3	0.0772928	0.463757				1403	Tb2 Sm1 Ce3	3	0.0772928	0.463757
1404	Tb2 Sm1 Ce3	3	0.456028	2.73617				1404	Tb2 Sm1 Ce3	3	0.456028	2.73617
1405	Tb2 Sm1 Ce3	3	0.478111	2.86867				1405	Tb2 Sm1 Ce3	3	0.478111	2.86867
1406	Tb2 Sm1 Ce3	3	1.38685	8.32112				1406	Tb2 Sm1 Ce3	3	1.38685	8.32112
1407	Tb2 Sm1 Ce3	3	1.76007	10.5604				1407	Tb2 Sm1 Ce3	3	1.76007	10.5604
1408	Tb2 Sm1 Ce3	3	0.299234	1.7954				1408	Tb2 Sm1 Ce3	3	0.299234	1.7954
1409	Tb2 Sm1 Ce3	3	1.37029	8.22175				1409	Tb2 Sm1 Ce3	3	1.37029	8.22175
1410	Tb2 Sm1 Ce3	3	0.114835	0.68901				1410	Tb2 Sm1 Ce3	3	0.114835	0.68901
1411	Tb2 Sm1 Ce3	3	0.338984	2.03391				1411	Tb2 Sm1 Ce3	3	0.338984	2.03391
1412	Tb2 Sm1 Ce3	3	0.157898	0.947389				1412	Tb2 Sm1 Ce3	3	0.157898	0.947389
1413	Tb2 Sm1 Ce3	3	1.91245	11.4747				1413	Tb2 Sm1 Ce3	3	1.91245	11.4747
1414	Tb2 Sm1 Ce3	3	0.989348	5.93609				1414	Tb2 Sm1 Ce3	3	0.989348	5.93609
1415	Tb2 Sm1 Ce3	3	0.133606	0.801637				1415	Tb2 Sm1 Ce3	3	0.133606	0.801637
1416	Tb2 Sm1 Ce3	3	0.00110418	0.0066251				1416	Tb2 Sm1 Ce3	3	0.00110418	0.0066251
1417	Tb2 Sm1 Ce3	3	0.299234	1.7954				1417	Tb2 Sm1 Ce3	3	0.299234	1.7954
1418	Tb2 Sm1 Ce3	3	1.76007	10.5604				1418	Tb2 Sm1 Ce3	3	1.76007	10.5604
1419	Tb2 Sm1 Ce3	3	0.478111	2.86867				1419	Tb2 Sm1 Ce3	3	0.478111	2.86867
1420	Tb2 Sm1 Ce3	3	0.224149	1.3449				1420	Tb2 Sm1 Ce3	3	0.224149	1.3449
1421	Tb2 Sm1 Ce3	3	1.35815	8.14887				1421	Tb2 Sm1 Ce3	3	1.35815	8.14887
1422	Tb2 Sm1 Ce3	3	0.516758	3.10055				1422	Tb2 Sm1 Ce3	3	0.516758	3.10055
1423	Tb2 Sm1 Ce3	3	1.57457	9.44739				1423	Tb2 Sm1 Ce3	3	1.57457	9.44739
1424	Tb2 Sm1 Ce3	3	1.44317	8.659				1424	Tb2 Sm1 Ce3	3	1.44317	8.659
1425	Tb2 Sm1 Ce3	3	1.0832	6.49922				1425	Tb2 Sm1 Ce3	3	1.0832	6.49922
1426	Tb2 Sm1 Ce3	3	1.75896	10.5538				1426	Tb2 Sm1 Ce3	3	1.75896	10.5538
1427	Tb2 Sm1 Ce3	3	1.37581	8.25487				1427	Tb2 Sm1 Ce3	3	1.37581	8.25487
1428	Tb2 Sm1 Ce3	3	1.29079	7.74474				1428	Tb2 Sm1 Ce3	3	1.29079	7.74474
1429	Tb2 Sm1 Ce3	3	1.35815	8.14887				1429	Tb2 Sm1 Ce3	3	1.35815	8.14887
1430	Tb2 Sm1 Ce3	3	1.37581	8.25487				1430	Tb2 Sm1 Ce3	3	1.37581	8.25487
1431	Tb2 Sm1 Ce3	3	0.228566	1.3714				1431	Tb2 Sm1 Ce3	3	0.228566	1.3714
1432	Tb2 Sm1 Ce3	3	2.73065	16.3839				1432	Tb2 Sm1 Ce3	3	2.73065	16.3839
1433	Tb2 Sm1 Ce3	3	0.157898	0.947389				1433	Tb2 Sm1 Ce3	3	0.157898	0.947389
1434	Tb2 Sm1 Ce3	3	1.98863	11.9318				1434	Tb2 Sm1 Ce3	3	1.98863	11.9318
1435	Tb2 Sm1 Ce3	3	0.989348	5.93609				1435	Tb2 Sm1 Ce3	3	0.989348	5.93609
1436	Tb2 Sm1 Ce3	3	1.35594	8.13562				1436	Tb2 Sm1 Ce3	3	1.35594	8.13562
1437	Tb2 Sm1 Ce3	3	2.94154	17.6493				1437	Tb2 Sm1 Ce3	3	2.94154	17.6493
1438	Tb2 Sm1 Ce3	3	1.44317	8.659				1438	Tb2 Sm1 Ce3	3	1.44317	8.659
1439	Tb2 Sm1 Er1 Ce2	4	1.69271	10.1563				1439	Tb2 Sm1 Er1 Ce2	4	1.69271	10.1563
1440	Tb2 Sm1 Er1 Ce2	4	1.31067	7.86399				1440	Tb2 Sm1 Er1 Ce2	4	1.31067	7.86399
1441	Tb2 Sm1 Er1 Ce2	4	2.01072	12.0643				1441	Tb2 Sm1 Er1 Ce2	4	2.01072	12.0643
1442	Tb2 Sm1 Er1 Ce2	4	3.23194	19.3917				1442	Tb2 Sm1 Er1 Ce2	4	3.23194	19.3917
1443	Tb2 Sm1 Er1 Ce2	4	1.64523	9.8714				1443	Tb2 Sm1 Er1 Ce2	4	1.64523	9.8714
1444	Tb2 Sm1 Er1 Ce2	4	1.3449	8.06937				1444	Tb2 Sm1 Er1 Ce2	4	1.3449	8.06937
1445	Tb2 Sm1 Er1 Ce2	4	0.373214	2.23928				1445	Tb2 Sm1 Er1 Ce2	4	0.373214	2.23928
1446	Tb2 Sm1 Er1 Ce2	4	1.61984	9.71902				1446	Tb2 Sm1 Er1 Ce2	4	1.61984	9.71902
1447	Tb2 Sm1 Er1 Ce2	4	2.4027	14.4162				1447	Tb2 Sm1 Er1 Ce2	4	2.4027	14.4162
1448	Tb2 Sm1 Er1 Ce2	4	1.34048	8.04287				1448	Tb2 Sm1 Er1 Ce2	4	1.34048	8.04287
1449	Tb2 Sm1 Er1 Ce2	4	2.76156	16.5694				1449	Tb2 Sm1 Er1 Ce2	4	2.76156	16.5694
1450	Tb2 Sm1 Er1 Ce2	4	0.73649	4.41894				1450	Tb2 Sm1 Er1 Ce2	4	0.73649	4.41894
1451	Tb2 Sm1 Er1 Ce2	4	2.9824	17.8944				1451	Tb2 Sm1 Er1 Ce2	4	2.9824	17.8944
1452	Tb2 Sm1 Er1 Ce2	4	3.53339	21.2003				1452	Tb2 Sm1 Er1 Ce2	4	3.53339	21.2003
1453	Tb2 Sm1 Er1 Ce2	4	0.765199	4.59119				1453	Tb2 Sm1 Er1 Ce2	4	0.765199	4.59119
1454	Tb2 Sm1 Er1 Ce2	4	0.679073	4.07444				1454	Tb2 Sm1 Er1 Ce2	4	0.679073	4.07444
1455	Tb2 Sm1 Er1 Ce2	4	3.66478	21.9887				1455	Tb2 Sm1 Er1 Ce2	4	3.66478	21.9887
1456	Tb2 Sm1 Er1 Ce2	4	1.57567	9.45402				1456	Tb2 Sm1 Er1 Ce2	4	1.57567	9.45402
1457	Tb2 Sm1 Er1 Ce2	4	3.29599	19.7759				1457	Tb2 Sm1 Er1 Ce2	4	3.29599	19.7759
1458	Tb2 Sm1 Er1 Ce2	4	3.56762	21.4057				1458	Tb2 Sm1 Er1 Ce2	4	3.56762	21.4057
1459	Tb2 Sm1 Er1 Ce2	4	1.36587	8.19525				1459	Tb2 Sm1 Er1 Ce2	4	1.36587	8.19525
1460	Tb2 Sm1 Er1 Ce2	4	2.26578	13.5947				1460	Tb2 Sm1 Er1 Ce2	4	2.26578	13.5947
1461	Tb2 Sm1 Er1 Ce2	4	1.41446	8.48675				1461	Tb2 Sm1 Er1 Ce2	4	1.41446	8.48675
1462	Tb2 Sm1 Er1 Ce2	4	1.16381	6.98285				1462	Tb2 Sm1 Er1 Ce2	4	1.16381	6.98285
1463	Tb2 Sm1 Er1 Ce2	4	1.17375	7.04248				1463	Tb2 Sm1 Er1 Ce2	4	1.17375	7.04248
1464	Tb2 Sm1 Er1 Ce2	4	1.25435	7.52611				1464	Tb2 Sm1 Er1 Ce2	4	1.25435	7.52611
1465	Tb2 Sm1 Er1 Ce2	4	1.73909	10.4345				1465	Tb2 Sm1 Er1 Ce2	4	1.73909	10.4345
1466	Tb2 Sm1 Er1 Ce2	4	3.68024	22.0815				1466	Tb2 Sm1 Er1 Ce2	4	3.68024	22.0815
1467	Tb2 Sm1 Er1 Ce2	4	2.20947	13.2568				1467	Tb2 Sm1 Er1 Ce2	4	2.20947	13.2568
1468	Tb2 Sm1 Er1 Ce2	4	1.89147	11.3488				1468	Tb2 Sm1 Er1 Ce2	4	1.89147	11.3488
1469	Tb2 Sm1 Er1 Ce2	4	2.13991	12.8394				1469	Tb2 Sm1 Er1 Ce2	4	2.13991	12.8394
1470	Tb2 Sm1 Er1 Ce2	4	3.53339	21.2003				1470	Tb2 Sm1 Er1 Ce2	4	3.53339	21.2003
1471	Tb2 Sm1 Er1 Ce2	4	1.65186	9.91115				1471	Tb2 Sm1 Er1 Ce2	4	1.65186	9.91115
1472	Tb2 Sm1 Er1 Ce2	4	1.60217	9.61302				1472	Tb2 Sm1 Er1 Ce2	4	1.60217	9.61302
1473	Tb2 Sm1 Er1 Ce2	4	3.36665	20.1999				1473	Tb2 Sm1 Er1 Ce2	4	3.36665	20.1999
1474	Tb2 Sm1 Er1 Ce2	4	1.70044	10.2027				1474	Tb2 Sm1 Er1 Ce2	4	1.70044	10.2027
1475	Tb2 Sm1 Er1 Ce2	4	0.377631	2.26578				1475	Tb2 Sm1 Er1 Ce2	4	0.377631	2.26578
1476	Tb2 Sm1 Er1 Ce2	4	3.56762	21.4057				1476	Tb2 Sm1 Er1 Ce2	4	3.56762	21.4057
1477	Tb2 Sm1 Er1 Ce2	4	2.11893	12.7136				1477	Tb2 Sm1 Er1 Ce2	4	2.11893	12.7136
1478	Tb2 Sm1 Er1 Ce2	4	2.20947	13.2568				1478	Tb2 Sm1 Er1 Ce2	4	2.20947	13.2568
1479	Tb2 Sm1 Er1 Ce2	4	2.1388	12.8328				1479	Tb2 Sm1 Er1 Ce2	4	2.1388	12.8328
1480	Tb2 Sm1 Er1 Ce2	4	2.00961	12.0577				1480	Tb2 Sm1 Er1 Ce2	4	2.00961	12.0577
1481	Tb2 Sm1 Er1 Ce2	4	1.27423	7.64536				1481	Tb2 Sm1 Er1 Ce2	4	1.27423	7.64536
1482	Tb2 Sm1 Er1 Ce2	4	1.81086	10.8652				1482	Tb2 Sm1 Er1 Ce2	4	1.81086	10.8652
1483	Tb2 Sm1 Er1 Ce2	4	1.71259	10.2755				1483	Tb2 Sm1 Er1 Ce2	4	1.71259	10.2755
1484	Tb2 Sm1 Er1 Ce2	4	0.928618	5.57171				1484	Tb2 Sm1 Er1 Ce2	4	0.928618	5.57171
1485	Tb2 Sm1 Er1 Ce2	4	2.67212	16.0327				1485	Tb2 Sm1 Er1 Ce2	4	2.67212	16.0327
1486	Tb2 Sm1 Er1 Ce2	4	1.41446	8.48675				1486	Tb2 Sm1 Er1 Ce2	4	1.41446	8.48675
1487	Tb2 Sm1 Er1 Ce2	4	1.25546	7.53274				1487	Tb2 Sm1 Er1 Ce2	4	1.25546	7.53274
1488	Tb2 Sm1 Er1 Ce2	4	3.52014	21.1208				1488	Tb2 Sm1 Er1 Ce2	4	3.52014	21.1208
1489	Tb2 Sm1 Er1 Ce2	4	1.2676	7.60561				1489	Tb2 Sm1 Er1 Ce2	4	1.2676	7.60561
1490	Tb2 Sm1 Er1 Ce2	4	2.84879	17.0928				1490	Tb2 Sm1 Er1 Ce2	4	2.84879	17.0928
1491	Tb2 Sm1 Er1 Ce2	4	1.70817	10.249				1491	Tb2 Sm1 Er1 Ce2	4	1.70817	10.249
1492	Tb2 Sm1 Er1 Ce2	4	2.1388	12.8328				1492	Tb2 Sm1 Er1 Ce2	4	2.1388	12.8328
1493	Tb2 Sm1 Er1 Ce2	4	0.505716	3.0343				1493	Tb2 Sm1 Er1 Ce2	4	0.505716	3.0343
1494	Tb2 Sm1 Er1 Ce2	4	2.14101	12.8461				1494	Tb2 Sm1 Er1 Ce2	4	2.14101	12.8461
1495	Tb2 Sm1 Er1 Ce2	4	2.56502	15.3901				1495	Tb2 Sm1 Er1 Ce2	4	2.56502	15.3901
1496	Tb2 Sm1 Er1 Ce2	4	2.6666	15.9996				1496	Tb2 Sm1 Er1 Ce2	4	2.6666	15.9996
1497	Tb2 Sm1 Er1 Ce2	4	2.2161	13.2966				1497	Tb2 Sm1 Er1 Ce2	4	2.2161	13.2966
1498	Tb2 Sm1 Er1 Ce2	4	2.26689	13.6013				1498	Tb2 Sm1 Er1 Ce2	4	2.26689	13.6013
1499	Tb2 Sm1 Er1 Ce2	4	1.32281	7.93687				1499	Tb2 Sm1 Er1 Ce2	4	1.32281	7.93687
1500	Tb2 Sm1 Er1 Ce2	4	3.47486	20.8492				1500	Tb2 Sm1 Er1 Ce2	4	3.47486	20.8492
1501	Tb2 Sm1 Er1 Ce2	4	0.395298	2.37179				1501	Tb2 Sm1 Er1 Ce2	4	0.395298	2.37179
1502	Tb2 Sm1 Er1 Ce2	4	1.98643	11.9186				1502	Tb2 Sm1 Er1 Ce2	4	1.98643	11.9186
1503	Tb2 Sm1 Er1 Ce2	4	2.14543	12.8726				1503	Tb2 Sm1 Er1 Ce2	4	2.14543	12.8726
1504	Tb2 Sm1 Er1 Ce2	4	2.9824	17.8944				1504	Tb2 Sm1 Er1 Ce2	4	2.9824	17.8944
1505	Tb2 Sm1 Er1 Ce2	4	0.777345	4.66407				1505	Tb2 Sm1 Er1 Ce2	4	0.777345	4.66407
1506	Tb2 Sm1 Er1 Ce2	4	0.754157	4.52494				1506	Tb2 Sm1 Er1 Ce2	4	0.754157	4.52494
1507	Tb2 Sm1 Er1 Ce2	4	2.60918	15.6551				1507	Tb2 Sm1 Er1 Ce2	4	2.60918	15.6551
1508	Tb2 Sm1 Er1 Ce2	4	0.374318	2.24591				1508	Tb2 Sm1 Er1 Ce2	4	0.374318	2.24591
1509	Tb2 Sm1 Er1 Ce2	4	2.67654	16.0592				1509	Tb2 Sm1 Er1 Ce2	4	2.67654	16.0592
1510	Tb2 Sm1 Er1 Ce2	4	2.11893	12.7136				1510	Tb2 Sm1 Er1 Ce2	4	2.11893	12.7136
1511	Tb2 Sm1 Er1 Ce2	4	1.36698	8.20187				1511	Tb2 Sm1 Er1 Ce2	4	1.36698	8.20187
1512	Tb2 Sm1 Er1 Ce2	4	1.70044	10.2027				1512	Tb2 Sm1 Er1 Ce2	4	1.70044	10.2027
1513	Tb2 Sm1 Er1 Ce2	4	1.63309	9.79852				1513	Tb2 Sm1 Er1 Ce2	4	1.63309	9.79852
1514	Tb2 Sm1 Er1 Ce2	4	2.2161	13.2966				1514	Tb2 Sm1 Er1 Ce2	4	2.2161	13.2966
1515	Tb2 Sm1 Er1 Ce2	4	1.31729	7.90374				1515	Tb2 Sm1 Er1 Ce2	4	1.31729	7.90374
1516	Tb2 Sm1 Er1 Ce2	4	1.98643	11.9186				1516	Tb2 Sm1 Er1 Ce2	4	1.98643	11.9186
1517	Tb2 Sm1 Er1 Ce2	4	2.78806	16.7284				1517	Tb2 Sm1 Er1 Ce2	4	2.78806	16.7284
1518	Tb2 Sm1 Er1 Ce2	4	1.73798	10.4279				1518	Tb2 Sm1 Er1 Ce2	4	1.73798	10.4279
1519	Tb2 Sm1 Er1 Ce2	4	0.873409	5.24045				1519	Tb2 Sm1 Er1 Ce2	4	0.873409	5.24045
1520	Tb2 Sm1 Er1 Ce2	4	1.37471	8.24825				1520	Tb2 Sm1 Er1 Ce2	4	1.37471	8.24825
1521	Tb2 Sm1 Er1 Ce2	4	0.397506	2.38504				1521	Tb2 Sm1 Er1 Ce2	4	0.397506	2.38504
1522	Tb2 Sm1 Er1 Ce2	4	2.52858	15.1715				1522	Tb2 Sm1 Er1 Ce2	4	2.52858	15.1715
1523	Tb2 Sm1 Er1 Ce2	4	2.10789	12.6473				1523	Tb2 Sm1 Er1 Ce2	4	2.10789	12.6473
1524	Tb2 Sm1 Er1 Ce2	4	0.74974	4.49844				1524	Tb2 Sm1 Er1 Ce2	4	0.74974	4.49844
1525	Tb2 Sm1 Er1 Ce2	4	0.764095	4.58457				1525	Tb2 Sm1 Er1 Ce2	4	0.764095	4.58457
1526	Tb2 Sm1 Er1 Ce2	4	0.81047	4.86282				1526	Tb2 Sm1 Er1 Ce2	4	0.81047	4.86282
1527	Tb2 Sm1 Er1 Ce2	4	2.20947	13.2568				1527	Tb2 Sm1 Er1 Ce2	4	2.20947	13.2568
1528	Tb2 Sm1 Er1 Ce2	4	1.62094	9.72565				1528	Tb2 Sm1 Er1 Ce2	4	1.62094	9.72565
1529	Tb2 Sm1 Er1 Ce2	4	1.82963	10.9778				1529	Tb2 Sm1 Er1 Ce2	4	1.82963	10.9778
1530	Tb2 Sm1 Er1 Ce2	4	1.25546	7.53274				1530	Tb2 Sm1 Er1 Ce2	4	1.25546	7.53274
1531	Tb2 Sm1 Er1 Ce2	4	2.58268	15.4961				1531	Tb2 Sm1 Er1 Ce2	4	2.58268	15.4961
1532	Tb2 Sm1 Er1 Ce2	4	0.873409	5.24045				1532	Tb2 Sm1 Er1 Ce2	4	0.873409	5.24045
1533	Tb2 Sm1 Er1 Ce2	4	3.66478	21.9887				1533	Tb2 Sm1 Er1 Ce2	4	3.66478	21.9887
1534	Tb2 Sm1 Er1 Ce2	4	1.65296	9.91777				1534	Tb2 Sm1 Er1 Ce2	4	1.65296	9.91777
1535	Tb2 Sm1 Er1 Ce2	4	1.32281	7.93687				1535	Tb2 Sm1 Er1 Ce2	4	1.32281	7.93687
1536	Tb2 Sm1 Er1 Ce2	4	1.95993	11.7596				1536	Tb2 Sm1 Er1 Ce2	4	1.95993	11.7596
1537	Tb2 Sm1 Er1 Ce2	4	1.34048	8.04287				1537	Tb2 Sm1 Er1 Ce2	4	1.34048	8.04287
1538	Tb2 Sm1 Er1 Ce2	4	1.51384	9.08301				1538	Tb2 Sm1 Er1 Ce2	4	1.51384	9.08301
1539	Tb2 Sm1 Er1 Ce2	4	3.29599	19.7759				1539	Tb2 Sm1 Er1 Ce2	4	3.29599	19.7759
1540	Tb2 Sm1 Er1 Ce2	4	0.801637	4.80982				1540	Tb2 Sm1 Er1 Ce2	4	0.801637	4.80982
1541	Tb2 Sm1 Er1 Ce2	4	0.417381	2.50429				1541	Tb2 Sm1 Er1 Ce2	4	0.417381	2.50429
1542	Tb2 Sm1 Er1 Ce2	4	1.82853	10.9712				1542	Tb2 Sm1 Er1 Ce2	4	1.82853	10.9712
1543	Tb2 Sm1 Er1 Ce2	4	2.10789	12.6473				1543	Tb2 Sm1 Er1 Ce2	4	2.10789	12.6473
1544	Tb2 Sm1 Er1 Ce2	4	2.8499	17.0994				1544	Tb2 Sm1 Er1 Ce2	4	2.8499	17.0994
1545	Tb2 Sm1 Er1 Ce2	4	1.57567	9.45402				1545	Tb2 Sm1 Er1 Ce2	4	1.57567	9.45402
1546	Tb2 Sm1 Er1 Ce2	4	1.87932	11.2759				1546	Tb2 Sm1 Er1 Ce2	4	1.87932	11.2759
1547	Tb2 Sm1 Er1 Ce2	4	1.16933	7.01598				1547	Tb2 Sm1 Er1 Ce2	4	1.16933	7.01598
1548	Tb2 Sm1 Er1 Ce2	4	1.63198	9.7919				1548	Tb2 Sm1 Er1 Ce2	4	1.63198	9.7919
1549	Tb2 Sm1 Er1 Ce2	4	2.60918	15.6551				1549	Tb2 Sm1 Er1 Ce2	4	2.60918	15.6551
1550	Tb2 Sm1 Er1 Ce2	4	3.39647	20.3788				1550	Tb2 Sm1 Er1 Ce2	4	3.39647	20.3788
1551	Tb2 Sm1 Er1 Ce2	4	1.51384	9.08301				1551	Tb2 Sm1 Er1 Ce2	4	1.51384	9.08301
1552	Tb2 Sm1 Er1 Ce2	4	0.473695	2.84217				1552	Tb2 Sm1 Er1 Ce2	4	0.473695	2.84217
1553	Tb2 Sm1 Er1 Ce2	4	1.64523	9.8714				1553	Tb2 Sm1 Er1 Ce2	4	1.64523	9.8714
1554	Tb2 Sm1 Er1 Ce2	4	0.380943	2.28566				1554	Tb2 Sm1 Er1 Ce2	4	0.380943	2.28566
1555	Tb2 Sm1 Er1 Ce2	4	1.82963	10.9778				1555	Tb2 Sm1 Er1 Ce2	4	1.82963	10.9778
1556	Tb2 Sm1 Er1 Ce2	4	1.95109	11.7066				1556	Tb2 Sm1 Er1 Ce2	4	1.95109	11.7066
1557	Tb2 Sm1 Er1 Ce2	4	1.94888	11.6933				1557	Tb2 Sm1 Er1 Ce2	4	1.94888	11.6933
1558	Tb2 Sm1 Er1 Ce2	4	0.933035	5.59821				1558	Tb2 Sm1 Er1 Ce2	4	0.933035	5.59821
1559	Tb2 Sm1 Er1 Ce2	4	1.346	8.076				1559	Tb2 Sm1 Er1 Ce2	4	1.346	8.076
1560	Tb2 Sm1 Er1 Ce2	4	1.67946	10.0768				1560	Tb2 Sm1 Er1 Ce2	4	1.67946	10.0768
1561	Tb2 Sm1 Er1 Ce2	4	1.41556	8.49338				1561	Tb2 Sm1 Er1 Ce2	4	1.41556	8.49338
1562	Tb2 Sm1 Er1 Ce2	4	3.46382	20.7829				1562	Tb2 Sm1 Er1 Ce2	4	3.46382	20.7829
1563	Tb2 Sm1 Er1 Ce2	4	1.75013	10.5008				1563	Tb2 Sm1 Er1 Ce2	4	1.75013	10.5008
1564	Tb2 Sm1 Er1 Ce2	4	1.26208	7.57249				1564	Tb2 Sm1 Er1 Ce2	4	1.26208	7.57249
1565	Tb2 Sm1 Er1 Ce2	4	2.20947	13.2568				1565	Tb2 Sm1 Er1 Ce2	4	2.20947	13.2568
1566	Tb2 Sm1 Er1 Ce2	4	0.0165627	0.0993765				1566	Tb2 Sm1 Er1 Ce2	4	0.0165627	0.0993765
1567	Tb2 Sm1 Er1 Ce2	4	0.114835	0.68901				1567	Tb2 Sm1 Er1 Ce2	4	0.114835	0.68901
1568	Tb2 Sm1 Er1 Ce2	4	0.780658	4.68395				1568	Tb2 Sm1 Er1 Ce2	4	0.780658	4.68395
1569	Tb2 Sm1 Er1 Ce2	4	0.380943	2.28566				1569	Tb2 Sm1 Er1 Ce2	4	0.380943	2.28566
1570	Tb2 Sm1 Er1 Ce2	4	3.39647	20.3788				1570	Tb2 Sm1 Er1 Ce2	4	3.39647	20.3788
1571	Tb2 Sm1 Er1 Ce2	4	1.69271	10.1563				1571	Tb2 Sm1 Er1 Ce2	4	1.69271	10.1563
1572	Tb2 Sm1 Er1 Ce2	4	0.679073	4.07444				1572	Tb2 Sm1 Er1 Ce2	4	0.679073	4.07444
1573	Tb2 Sm1 Er1 Ce2	4	1.94888	11.6933				1573	Tb2 Sm1 Er1 Ce2	4	1.94888	11.6933
1574	Tb2 Sm1 Er1 Ce2	4	0.505716	3.0343				1574	Tb2 Sm1 Er1 Ce2	4	0.505716	3.0343
1575	Tb2 Sm1 Er1 Ce2	4	3.49143	20.9486				1575	Tb2 Sm1 Er1 Ce2	4	3.49143	20.9486
1576	Tb2 Sm1 Er1 Ce2	4	1.82963	10.9778				1576	Tb2 Sm1 Er1 Ce2	4	1.82963	10.9778
1577	Tb2 Sm1 Er1 Ce2	4	3.23084	19.385				1577	Tb2 Sm1 Er1 Ce2	4	3.23084	19.385
1578	Tb2 Sm1 Er1 Ce2	4	2.20837	13.2502				1578	Tb2 Sm1 Er1 Ce2	4	2.20837	13.2502
1579	Tb2 Sm1 Er1 Ce2	4	3.36003	20.1602				1579	Tb2 Sm1 Er1 Ce2	4	3.36003	20.1602
1580	Tb2 Sm1 Er1 Ce2	4	1.60217	9.61302				1580	Tb2 Sm1 Er1 Ce2	4	1.60217	9.61302
1581	Tb2 Sm1 Er1 Ce2	4	0.417381	2.50429				1581	Tb2 Sm1 Er1 Ce2	4	0.417381	2.50429
1582	Tb2 Sm1 Er1 Ce2	4	3.49253	20.9552				1582	Tb2 Sm1 Er1 Ce2	4	3.49253	20.9552
1583	Tb2 Sm1 Er1 Ce2	4	1.61984	9.71902				1583	Tb2 Sm1 Er1 Ce2	4	1.61984	9.71902
1584	Tb2 Sm1 Er1 Ce2	4	2.06041	12.3624				1584	Tb2 Sm1 Er1 Ce2	4	2.06041	12.3624
1585	Tb2 Sm1 Er1 Ce2	4	0.802741	4.81645				1585	Tb2 Sm1 Er1 Ce2	4	0.802741	4.81645
1586	Tb2 Sm1 Er1 Ce2	4	2.78806	16.7284				1586	Tb2 Sm1 Er1 Ce2	4	2.78806	16.7284
1587	Tb2 Sm1 Er1 Ce2	4	0.115939	0.695635				1587	Tb2 Sm1 Er1 Ce2	4	0.115939	0.695635
1588	Tb2 Sm1 Er1 Ce2	4	2.58379	15.5027				1588	Tb2 Sm1 Er1 Ce2	4	2.58379	15.5027
1589	Tb2 Sm1 Er1 Ce2	4	0.374318	2.24591				1589	Tb2 Sm1 Er1 Ce2	4	0.374318	2.24591
1590	Tb2 Sm1 Er1 Ce2	4	0.473695	2.84217				1590	Tb2 Sm1 Er1 Ce2	4	0.473695	2.84217
1591	Tb2 Sm1 Er1 Ce2	4	2.52748	15.1649				1591	Tb2 Sm1 Er1 Ce2	4	2.52748	15.1649
1592	Tb2 Sm1 Er1 Ce2	4	1.62094	9.72565				1592	Tb2 Sm1 Er1 Ce2	4	1.62094	9.72565
1593	Tb2 Sm1 Er1 Ce2	4	3.46382	20.7829				1593	Tb2 Sm1 Er1 Ce2	4	3.46382	20.7829
1594	Tb2 Sm1 Er1 Ce2	4	1.75123	10.5074				1594	Tb2 Sm1 Er1 Ce2	4	1.75123	10.5074
1595	Tb2 Sm1 Er1 Ce2	4	2.06041	12.3624				1595	Tb2 Sm1 Er1 Ce2	4	2.06041	12.3624
1596	Tb2 Sm1 Er1 Ce2	4	2.56612	15.3967				1596	Tb2 Sm1 Er1 Ce2	4	2.56612	15.3967
1597	Tb2 Sm1 Er1 Ce2	4	2.07586	12.4552				1597	Tb2 Sm1 Er1 Ce2	4	2.07586	12.4552
1598	Tb2 Sm1 Er1 Ce2	4	2.67102	16.0261				1598	Tb2 Sm1 Er1 Ce2	4	2.67102	16.0261
1599	Tb2 Sm1 Er1 Ce2	4	3.52124	21.1274				1599	Tb2 Sm1 Er1 Ce2	4	3.52124	21.1274
1600	Tb2 Sm1 Er1 Ce2	4	3.67914	22.0748				1600	Tb2 Sm1 Er1 Ce2	4	3.67914	22.0748
1601	Tb2 Sm1 Er1 Ce2	4	1.36477	8.18862				1601	Tb2 Sm1 Er1 Ce2	4	1.36477	8.18862
1602	Tb2 Sm1 Er1 Ce2	4	3.47486	20.8492				1602	Tb2 Sm1 Er1 Ce2	4	3.47486	20.8492
1603	Tb2 Sm1 Er1 Ce2	4	1.67946	10.0768				1603	Tb2 Sm1 Er1 Ce2	4	1.67946	10.0768
1604	Tb2 Sm1 Er1 Ce2	4	1.57567	9.45402				1604	Tb2 Sm1 Er1 Ce2	4	1.57567	9.45402
1605	Tb2 Sm1 Er1 Ce2	4	2.76156	16.5694				1605	Tb2 Sm1 Er1 Ce2	4	2.76156	16.5694
1606	Tb2 Sm1 Er1 Ce2	4	2.20726	13.2436				1606	Tb2 Sm1 Er1 Ce2	4	2.20726	13.2436
1607	Tb2 Sm1 Er1 Ce2	4	1.14614	6.87685				1607	Tb2 Sm1 Er1 Ce2	4	1.14614	6.87685
1608	Tb2 Sm1 Er1 Ce2	4	2.07476	12.4486				1608	Tb2 Sm1 Er1 Ce2	4	2.07476	12.4486
1609	Tb2 Sm1 Er1 Ce2	4	0.81047	4.86282				1609	Tb2 Sm1 Er1 Ce2	4	0.81047	4.86282
1610	Tb2 Sm1 Er1 Ce2	4	1.17816	7.06898				1610	Tb2 Sm1 Er1 Ce2	4	1.17816	7.06898
1611	Tb2 Sm1 Er1 Ce2	4	1.80976	10.8585				1611	Tb2 Sm1 Er1 Ce2	4	1.80976	10.8585
1612	Tb2 Sm1 Er1 Ce2	4	1.41667	8.5				1612	Tb2 Sm1 Er1 Ce2	4	1.41667	8.5
1613	Tb2 Sm1 Er1 Ce2	4	2.14101	12.8461				1613	Tb2 Sm1 Er1 Ce2	4	2.14101	12.8461
1614	Tb2 Sm1 Er1 Ce2	4	1.57567	9.45402				1614	Tb2 Sm1 Er1 Ce2	4	1.57567	9.45402
1615	Tb2 Sm1 Er1 Ce2	4	1.14725	6.88348				1615	Tb2 Sm1 Er1 Ce2	4	1.14725	6.88348
1616	Tb2 Sm1 Er1 Ce2	4	2.4016	14.4096				1616	Tb2 Sm1 Er1 Ce2	4	2.4016	14.4096
1617	Tb2 Sm1 Er1 Ce2	4	0.73649	4.41894				1617	Tb2 Sm1 Er1 Ce2	4	0.73649	4.41894
1618	Tb2 Nd4	2	2.00961	12.0577				1618	Tb2 Nd4	2	2.00961	12.0577
1619	Tb2 Nd4	2	0.239608	1.43765				1619	Tb2 Nd4	2	0.239608	1.43765
1620	Tb2 Nd4	2	0.510133	3.0608				1620	Tb2 Nd4	2	0.510133	3.0608
1621	Tb2 Nd4	2	1.86717	11.203				1621	Tb2 Nd4	2	1.86717	11.203
1622	Tb2 Nd4	2	2.04495	12.2697				1622	Tb2 Nd4	2	2.04495	12.2697
1623	Tb2 Nd4	2	1.87159	11.2295				1623	Tb2 Nd4	2	1.87159	11.2295
1624	Tb2 Nd4	2	2.00851	12.0511				1624	Tb2 Nd4	2	2.00851	12.0511
1625	Tb2 Nd4	2	2.0593	12.3558				1625	Tb2 Nd4	2	2.0593	12.3558
1626	Tb2 Nd4	2	0.403027	2.41816				1626	Tb2 Nd4	2	0.403027	2.41816
1627	Tb2 Nd4	2	1.87269	11.2362				1627	Tb2 Nd4	2	1.87269	11.2362
1628	Tb2 Nd4	2	1.86717	11.203				1628	Tb2 Nd4	2	1.86717	11.203
1629	Tb2 Nd4	2	0.510133	3.0608				1629	Tb2 Nd4	2	0.510133	3.0608
1630	Tb2 Nd4	2	3.59301	21.5581				1630	Tb2 Nd4	2	3.59301	21.5581
1631	Tb2 Nd4	2	0.403027	2.41816				1631	Tb2 Nd4	2	0.403027	2.41816
1632	Er2 Nd4	2	2.8775	17.265				1632	Er2 Nd4	2	2.8775	17.265
1633	Er2 Nd4	2	2.98129	17.8878				1633	Er2 Nd4	2	2.98129	17.8878
1634	Er2 Nd4	2	0.895493	5.37296				1634	Er2 Nd4	2	0.895493	5.37296
1635	Er2 Nd4	2	2.74279	16.4567				1635	Er2 Nd4	2	2.74279	16.4567
1636	Er2 Nd4	2	0.602884	3.6173				1636	Er2 Nd4	2	0.602884	3.6173
1637	Er2 Nd4	2	2.87861	17.2716				1637	Er2 Nd4	2	2.87861	17.2716
1638	Er2 Nd4	2	2.87861	17.2716				1638	Er2 Nd4	2	2.87861	17.2716
1639	Er2 Nd4	2	0.602884	3.6173				1639	Er2 Nd4	2	0.602884	3.6173
1640	Er2 Nd4	2	2.98129	17.8878				1640	Er2 Nd4	2	2.98129	17.8878
1641	Er2 Nd4	2	5.18635	31.1181				1641	Er2 Nd4	2	5.18635	31.1181
1642	Er2 Nd4	2	2.8775	17.265				1642	Er2 Nd4	2	2.8775	17.265
1643	Er2 Nd4	2	0.895493	5.37296				1643	Er2 Nd4	2	0.895493	5.37296
1644	Er2 Nd4	2	0.759678	4.55807				1644	Er2 Nd4	2	0.759678	4.55807
1645	Er2 Nd4	2	2.74279	16.4567				1645	Er2 Nd4	2	2.74279	16.4567
1646	Tb3 Ce1 Nd2	3	1.7159	10.2954				1646	Tb3 Ce1 Nd2	3	1.7159	10.2954
1647	Tb3 Ce1 Nd2	3	3.09834	18.59				1647	Tb3 Ce1 Nd2	3	3.09834	18.59
1648	Tb3 Ce1 Nd2	3	2.06372	12.3823				1648	Tb3 Ce1 Nd2	3	2.06372	12.3823
1649	Tb3 Ce1 Nd2	3	1.47961	8.87763				1649	Tb3 Ce1 Nd2	3	1.47961	8.87763
1650	Tb3 Ce1 Nd2	3	0.0673552	0.404131				1650	Tb3 Ce1 Nd2	3	0.0673552	0.404131
1651	Tb3 Ce1 Nd2	3	3.05086	18.3051				1651	Tb3 Ce1 Nd2	3	3.05086	18.3051
1652	Tb3 Ce1 Nd2	3	2.03943	12.2366				1652	Tb3 Ce1 Nd2	3	2.03943	12.2366
1653	Tb3 Ce1 Nd2	3	3.05196	18.3118				1653	Tb3 Ce1 Nd2	3	3.05196	18.3118
1654	Tb3 Ce1 Nd2	3	2.02176	12.1306				1654	Tb3 Ce1 Nd2	3	2.02176	12.1306
1655	Tb3 Ce1 Nd2	3	1.717	10.302				1655	Tb3 Ce1 Nd2	3	1.717	10.302
1656	Tb3 Ce1 Nd2	3	0.592946	3.55768				1656	Tb3 Ce1 Nd2	3	0.592946	3.55768
1657	Tb3 Ce1 Nd2	3	1.54917	9.29501				1657	Tb3 Ce1 Nd2	3	1.54917	9.29501
1658	Tb3 Ce1 Nd2	3	2.06372	12.3823				1658	Tb3 Ce1 Nd2	3	2.06372	12.3823
1659	Tb3 Ce1 Nd2	3	0.594051	3.5643				1659	Tb3 Ce1 Nd2	3	0.594051	3.5643
1660	Tb3 Ce1 Nd2	3	1.51163	9.06976				1660	Tb3 Ce1 Nd2	3	1.51163	9.06976
1661	Tb3 Ce1 Nd2	3	0.314692	1.88815				1661	Tb3 Ce1 Nd2	3	0.314692	1.88815
1662	Tb3 Ce1 Nd2	3	1.98643	11.9186				1662	Tb3 Ce1 Nd2	3	1.98643	11.9186
1663	Tb3 Ce1 Nd2	3	2.80904	16.8543				1663	Tb3 Ce1 Nd2	3	2.80904	16.8543
1664	Tb3 Ce1 Nd2	3	1.49286	8.95713				1664	Tb3 Ce1 Nd2	3	1.49286	8.95713
1665	Tb3 Ce1 Nd2	3	1.76007	10.5604				1665	Tb3 Ce1 Nd2	3	1.76007	10.5604
1666	Tb3 Ce1 Nd2	3	2.04936	12.2962				1666	Tb3 Ce1 Nd2	3	2.04936	12.2962
1667	Tb3 Ce1 Nd2	3	1.44538	8.67225				1667	Tb3 Ce1 Nd2	3	1.44538	8.67225
1668	Tb3 Ce1 Nd2	3	1.37802	8.26812				1668	Tb3 Ce1 Nd2	3	1.37802	8.26812
1669	Tb3 Ce1 Nd2	3	0.315796	1.89478				1669	Tb3 Ce1 Nd2	3	0.315796	1.89478
1670	Tb3 Ce1 Nd2	3	1.91686	11.5012				1670	Tb3 Ce1 Nd2	3	1.91686	11.5012
1671	Tb3 Ce1 Nd2	3	1.44538	8.67225				1671	Tb3 Ce1 Nd2	3	1.44538	8.67225
1672	Tb3 Ce1 Nd2	3	1.29631	7.77787				1672	Tb3 Ce1 Nd2	3	1.29631	7.77787
1673	Tb3 Ce1 Nd2	3	2.05047	12.3028				1673	Tb3 Ce1 Nd2	3	2.05047	12.3028
1674	Tb3 Ce1 Nd2	3	0.482528	2.89517				1674	Tb3 Ce1 Nd2	3	0.482528	2.89517
1675	Tb3 Ce1 Nd2	3	1.41335	8.48013				1675	Tb3 Ce1 Nd2	3	1.41335	8.48013
1676	Tb3 Ce1 Nd2	3	0.482528	2.89517				1676	Tb3 Ce1 Nd2	3	0.482528	2.89517
1677	Tb3 Ce1 Nd2	3	1.57125	9.42752				1677	Tb3 Ce1 Nd2	3	1.57125	9.42752
1678	Tb3 Ce1 Nd2	3	1.91907	11.5144				1678	Tb3 Ce1 Nd2	3	1.91907	11.5144
1679	Tb3 Ce1 Nd2	3	3.1679	19.0074				1679	Tb3 Ce1 Nd2	3	3.1679	19.0074
1680	Tb3 Ce1 Nd2	3	3.04975	18.2985				1680	Tb3 Ce1 Nd2	3	3.04975	18.2985
1681	Tb3 Ce1 Nd2	3	1.56904	9.41427				1681	Tb3 Ce1 Nd2	3	1.56904	9.41427
1682	Tb3 Ce1 Nd2	3	1.44538	8.67225				1682	Tb3 Ce1 Nd2	3	1.44538	8.67225
1683	Tb3 Ce1 Nd2	3	1.76007	10.5604				1683	Tb3 Ce1 Nd2	3	1.76007	10.5604
1684	Tb3 Ce1 Nd2	3	0.0684594	0.410756				1684	Tb3 Ce1 Nd2	3	0.0684594	0.410756
1685	Tb3 Ce1 Nd2	3	1.46856	8.81138				1685	Tb3 Ce1 Nd2	3	1.46856	8.81138
1686	Tb3 Ce1 Nd2	3	3.04975	18.2985				1686	Tb3 Ce1 Nd2	3	3.04975	18.2985
1687	Tb3 Ce1 Nd2	3	1.98643	11.9186				1687	Tb3 Ce1 Nd2	3	1.98643	11.9186
1688	Tb3 Ce1 Nd2	3	0.596259	3.57755				1688	Tb3 Ce1 Nd2	3	0.596259	3.57755
1689	Tb3 Ce1 Nd2	3	1.37802	8.26812				1689	Tb3 Ce1 Nd2	3	1.37802	8.26812
1690	Tb3 Ce1 Nd2	3	1.44538	8.67225				1690	Tb3 Ce1 Nd2	3	1.44538	8.67225
1691	Tb3 Ce1 Nd2	3	1.51163	9.06976				1691	Tb3 Ce1 Nd2	3	1.51163	9.06976
1692	Tb3 Ce1 Nd2	3	1.54917	9.29501				1692	Tb3 Ce1 Nd2	3	1.54917	9.29501
1693	Tb3 Ce1 Nd2	3	3.09834	18.59				1693	Tb3 Ce1 Nd2	3	3.09834	18.59
1694	Tb3 Ce1 Nd2	3	0.60178	3.61068				1694	Tb3 Ce1 Nd2	3	0.60178	3.61068
1695	Tb3 Ce1 Nd2	3	1.49396	8.96376				1695	Tb3 Ce1 Nd2	3	1.49396	8.96376
1696	Tb3 Ce1 Nd2	3	1.29521	7.77124				1696	Tb3 Ce1 Nd2	3	1.29521	7.77124
1697	Tb3 Ce1 Nd2	3	2.96363	17.7818				1697	Tb3 Ce1 Nd2	3	2.96363	17.7818
1698	Tb3 Ce1 Nd2	3	2.96473	17.7884				1698	Tb3 Ce1 Nd2	3	2.96473	17.7884
1699	Tb3 Ce1 Nd2	3	1.46856	8.81138				1699	Tb3 Ce1 Nd2	3	1.46856	8.81138
1700	Tb3 Ce1 Nd2	3	3.1668	19.0008				1700	Tb3 Ce1 Nd2	3	3.1668	19.0008
1701	Tb3 Ce1 Nd2	3	1.41335	8.48013				1701	Tb3 Ce1 Nd2	3	1.41335	8.48013
1702	Tb3 Ce1 Nd2	3	2.80904	16.8543				1702	Tb3 Ce1 Nd2	3	2.80904	16.8543
1703	Tb3 Ce1 Nd2	3	1.4774	8.86438				1703	Tb3 Ce1 Nd2	3	1.4774	8.86438
1704	Ce2 Nd4	2	0.513445	3.08067				1704	Ce2 Nd4	2	0.513445	3.08067
1705	Ce2 Nd4	2	0.171148	1.02689				1705	Ce2 Nd4	2	0.171148	1.02689
1706	Ce2 Nd4	2	0.305859	1.83515				1706	Ce2 Nd4	2	0.305859	1.83515
1707	Ce2 Nd4	2	0.425111	2.55066				1707	Ce2 Nd4	2	0.425111	2.55066
1708	Ce2 Nd4	2	0.172253	1.03352				1708	Ce2 Nd4	2	0.172253	1.03352
1709	Ce2 Nd4	2	0.477007	2.86204				1709	Ce2 Nd4	2	0.477007	2.86204
1710	Ce2 Nd4	2	0.477007	2.86204				1710	Ce2 Nd4	2	0.477007	2.86204
1711	Ce2 Nd4	2	0.431736	2.59041				1711	Ce2 Nd4	2	0.431736	2.59041
1712	Ce2 Nd4	2	0.280463	1.68278				1712	Ce2 Nd4	2	0.280463	1.68278
1713	Ce2 Nd4	2	0.305859	1.83515				1713	Ce2 Nd4	2	0.305859	1.83515
1714	Ce2 Nd4	2	0.280463	1.68278				1714	Ce2 Nd4	2	0.280463	1.68278
1715	Ce2 Nd4	2	0.768512	4.61107				1715	Ce2 Nd4	2	0.768512	4.61107
1716	Ce2 Nd4	2	0.319109	1.91465				1716	Ce2 Nd4	2	0.319109	1.91465
1717	Ce2 Nd4	2	0.319109	1.91465				1717	Ce2 Nd4	2	0.319109	1.91465
1718	Tb3 Er1 Nd2	3	2.25033	13.502				1718	Tb3 Er1 Nd2	3	2.25033	13.502
1719	Tb3 Er1 Nd2	3	3.29488	19.7693				1719	Tb3 Er1 Nd2	3	3.29488	19.7693
1720	Tb3 Er1 Nd2	3	2.1653	12.9918				1720	Tb3 Er1 Nd2	3	2.1653	12.9918
1721	Tb3 Er1 Nd2	3	2.88081	17.2849				1721	Tb3 Er1 Nd2	3	2.88081	17.2849
1722	Tb3 Er1 Nd2	3	1.62646	9.75877				1722	Tb3 Er1 Nd2	3	1.62646	9.75877
1723	Tb3 Er1 Nd2	3	2.16862	13.0117				1723	Tb3 Er1 Nd2	3	2.16862	13.0117
1724	Tb3 Er1 Nd2	3	3.17342	19.0405				1724	Tb3 Er1 Nd2	3	3.17342	19.0405
1725	Tb3 Er1 Nd2	3	2.25143	13.5086				1725	Tb3 Er1 Nd2	3	2.25143	13.5086
1726	Tb3 Er1 Nd2	3	1.50279	9.01676				1726	Tb3 Er1 Nd2	3	1.50279	9.01676
1727	Tb3 Er1 Nd2	3	2.35412	14.1247				1727	Tb3 Er1 Nd2	3	2.35412	14.1247
1728	Tb3 Er1 Nd2	3	3.84918	23.0951				1728	Tb3 Er1 Nd2	3	3.84918	23.0951
1729	Tb3 Er1 Nd2	3	1.36256	8.17537				1729	Tb3 Er1 Nd2	3	1.36256	8.17537
1730	Tb3 Er1 Nd2	3	1.64744	9.88465				1730	Tb3 Er1 Nd2	3	1.64744	9.88465
1731	Tb3 Er1 Nd2	3	2.28787	13.7272				1731	Tb3 Er1 Nd2	3	2.28787	13.7272
1732	Tb3 Er1 Nd2	3	3.78956	22.7373				1732	Tb3 Er1 Nd2	3	3.78956	22.7373
1733	Tb3 Er1 Nd2	3	1.74571	10.4743				1733	Tb3 Er1 Nd2	3	1.74571	10.4743
1734	Tb3 Er1 Nd2	3	3.74208	22.4525				1734	Tb3 Er1 Nd2	3	3.74208	22.4525
1735	Tb3 Er1 Nd2	3	1.64634	9.87802				1735	Tb3 Er1 Nd2	3	1.64634	9.87802
1736	Tb3 Er1 Nd2	3	2.35522	14.1313				1736	Tb3 Er1 Nd2	3	2.35522	14.1313
1737	Tb3 Er1 Nd2	3	3.82599	22.956				1737	Tb3 Er1 Nd2	3	3.82599	22.956
1738	Tb3 Er1 Nd2	3	1.64744	9.88465				1738	Tb3 Er1 Nd2	3	1.64744	9.88465
1739	Tb3 Er1 Nd2	3	2.91063	17.4638				1739	Tb3 Er1 Nd2	3	2.91063	17.4638
1740	Tb3 Er1 Nd2	3	3.17232	19.0339				1740	Tb3 Er1 Nd2	3	3.17232	19.0339
1741	Tb3 Er1 Nd2	3	1.33054	7.98324				1741	Tb3 Er1 Nd2	3	1.33054	7.98324
1742	Tb3 Er1 Nd2	3	3.79287	22.7572				1742	Tb3 Er1 Nd2	3	3.79287	22.7572
1743	Tb3 Er1 Nd2	3	1.33054	7.98324				1743	Tb3 Er1 Nd2	3	1.33054	7.98324
1744	Tb3 Er1 Nd2	3	1.38465	8.30787				1744	Tb3 Er1 Nd2	3	1.38465	8.30787
1745	Tb3 Er1 Nd2	3	1.64744	9.88465				1745	Tb3 Er1 Nd2	3	1.64744	9.88465
1746	Tb3 Er1 Nd2	3	0.362172	2.17303				1746	Tb3 Er1 Nd2	3	0.362172	2.17303
1747	Tb3 Er1 Nd2	3	3.29599	19.7759				1747	Tb3 Er1 Nd2	3	3.29599	19.7759
1748	Tb3 Er1 Nd2	3	0.362172	2.17303				1748	Tb3 Er1 Nd2	3	0.362172	2.17303
1749	Tb3 Er1 Nd2	3	1.41777	8.50663				1749	Tb3 Er1 Nd2	3	1.41777	8.50663
1750	Tb3 Er1 Nd2	3	2.90069	17.4041				1750	Tb3 Er1 Nd2	3	2.90069	17.4041
1751	Tb3 Er1 Nd2	3	1.82853	10.9712				1751	Tb3 Er1 Nd2	3	1.82853	10.9712
1752	Tb3 Er1 Nd2	3	3.76747	22.6048				1752	Tb3 Er1 Nd2	3	3.76747	22.6048
1753	Tb3 Er1 Nd2	3	1.62646	9.75877				1753	Tb3 Er1 Nd2	3	1.62646	9.75877
1754	Tb3 Er1 Nd2	3	3.79397	22.7638				1754	Tb3 Er1 Nd2	3	3.79397	22.7638
1755	Tb3 Er1 Nd2	3	3.74208	22.4525				1755	Tb3 Er1 Nd2	3	3.74208	22.4525
1756	Tb3 Er1 Nd2	3	1.56021	9.36127				1756	Tb3 Er1 Nd2	3	1.56021	9.36127
1757	Tb3 Er1 Nd2	3	1.74571	10.4743				1757	Tb3 Er1 Nd2	3	1.74571	10.4743
1758	Tb3 Er1 Nd2	3	1.82853	10.9712				1758	Tb3 Er1 Nd2	3	1.82853	10.9712
1759	Tb3 Er1 Nd2	3	3.84918	23.0951				1759	Tb3 Er1 Nd2	3	3.84918	23.0951
1760	Tb3 Er1 Nd2	3	1.41777	8.50663				1760	Tb3 Er1 Nd2	3	1.41777	8.50663
1761	Tb3 Er1 Nd2	3	3.82599	22.956				1761	Tb3 Er1 Nd2	3	3.82599	22.956
1762	Tb3 Er1 Nd2	3	2.28676	13.7206				1762	Tb3 Er1 Nd2	3	2.28676	13.7206
1763	Tb3 Er1 Nd2	3	2.91063	17.4638				1763	Tb3 Er1 Nd2	3	2.91063	17.4638
1764	Tb3 Er1 Nd2	3	1.5039	9.02339				1764	Tb3 Er1 Nd2	3	1.5039	9.02339
1765	Tb3 Er1 Nd2	3	1.38575	8.3145				1765	Tb3 Er1 Nd2	3	1.38575	8.3145
1766	Tb3 Er1 Nd2	3	1.36256	8.17537				1766	Tb3 Er1 Nd2	3	1.36256	8.17537
1767	Tb3 Er1 Nd2	3	2.90069	17.4041				1767	Tb3 Er1 Nd2	3	2.90069	17.4041
1768	Tb3 Er1 Nd2	3	3.50689	21.0413				1768	Tb3 Er1 Nd2	3	3.50689	21.0413
1769	Tb3 Er1 Nd2	3	1.50831	9.04989				1769	Tb3 Er1 Nd2	3	1.50831	9.04989
1770	Tb3 Er1 Nd2	3	3.08178	18.4907				1770	Tb3 Er1 Nd2	3	3.08178	18.4907
1771	Tb3 Er1 Nd2	3	1.56021	9.36127				1771	Tb3 Er1 Nd2	3	1.56021	9.36127
1772	Tb3 Er1 Nd2	3	3.08178	18.4907				1772	Tb3 Er1 Nd2	3	3.08178	18.4907
1773	Tb3 Er1 Nd2	3	2.88081	17.2849				1773	Tb3 Er1 Nd2	3	2.88081	17.2849
1774	Tb3 Er1 Nd2	3	3.50689	21.0413				1774	Tb3 Er1 Nd2	3	3.50689	21.0413
1775	Tb3 Er1 Nd2	3	1.50831	9.04989				1775	Tb3 Er1 Nd2	3	1.50831	9.04989
1776	Er1 Ce1 Nd1 Tb3	4	2.26137	13.5682				1776	Er1 Ce1 Nd1 Tb3	4	2.26137	13.5682
1777	Er1 Ce1 Nd1 Tb3	4	2.75715	16.5429				1777	Er1 Ce1 Nd1 Tb3	4	2.75715	16.5429
1778	Er1 Ce1 Nd1 Tb3	4	1.41888	8.51325				1778	Er1 Ce1 Nd1 Tb3	4	1.41888	8.51325
1779	Er1 Ce1 Nd1 Tb3	4	1.56132	9.36789				1779	Er1 Ce1 Nd1 Tb3	4	1.56132	9.36789
1780	Er1 Ce1 Nd1 Tb3	4	3.07957	18.4774				1780	Er1 Ce1 Nd1 Tb3	4	3.07957	18.4774
1781	Er1 Ce1 Nd1 Tb3	4	0.800533	4.8032				1781	Er1 Ce1 Nd1 Tb3	4	0.800533	4.8032
1782	Er1 Ce1 Nd1 Tb3	4	2.14322	12.8593				1782	Er1 Ce1 Nd1 Tb3	4	2.14322	12.8593
1783	Er1 Ce1 Nd1 Tb3	4	1.74903	10.4942				1783	Er1 Ce1 Nd1 Tb3	4	1.74903	10.4942
1784	Er1 Ce1 Nd1 Tb3	4	1.65738	9.94427				1784	Er1 Ce1 Nd1 Tb3	4	1.65738	9.94427
1785	Er1 Ce1 Nd1 Tb3	4	1.134	6.80398				1785	Er1 Ce1 Nd1 Tb3	4	1.134	6.80398
1786	Er1 Ce1 Nd1 Tb3	4	3.31365	19.8819				1786	Er1 Ce1 Nd1 Tb3	4	3.31365	19.8819
1787	Er1 Ce1 Nd1 Tb3	4	3.12594	18.7557				1787	Er1 Ce1 Nd1 Tb3	4	3.12594	18.7557
1788	Er1 Ce1 Nd1 Tb3	4	3.31365	19.8819				1788	Er1 Ce1 Nd1 Tb3	4	3.31365	19.8819
1789	Er1 Ce1 Nd1 Tb3	4	2.70304	16.2182				1789	Er1 Ce1 Nd1 Tb3	4	2.70304	16.2182
1790	Er1 Ce1 Nd1 Tb3	4	2.26137	13.5682				1790	Er1 Ce1 Nd1 Tb3	4	2.26137	13.5682
1791	Er1 Ce1 Nd1 Tb3	4	2.25253	13.5152				1791	Er1 Ce1 Nd1 Tb3	4	2.25253	13.5152
1792	Er1 Ce1 Nd1 Tb3	4	2.46233	14.774				1792	Er1 Ce1 Nd1 Tb3	4	2.46233	14.774
1793	Er1 Ce1 Nd1 Tb3	4	2.49435	14.9661				1793	Er1 Ce1 Nd1 Tb3	4	2.49435	14.9661
1794	Er1 Ce1 Nd1 Tb3	4	2.26137	13.5682				1794	Er1 Ce1 Nd1 Tb3	4	2.26137	13.5682
1795	Er1 Ce1 Nd1 Tb3	4	1.6894	10.1364				1795	Er1 Ce1 Nd1 Tb3	4	1.6894	10.1364
1796	Er1 Ce1 Nd1 Tb3	4	2.21941	13.3164				1796	Er1 Ce1 Nd1 Tb3	4	2.21941	13.3164
1797	Er1 Ce1 Nd1 Tb3	4	1.56132	9.36789				1797	Er1 Ce1 Nd1 Tb3	4	1.56132	9.36789
1798	Er1 Ce1 Nd1 Tb3	4	1.22896	7.37374				1798	Er1 Ce1 Nd1 Tb3	4	1.22896	7.37374
1799	Er1 Ce1 Nd1 Tb3	4	2.4822	14.8932				1799	Er1 Ce1 Nd1 Tb3	4	2.4822	14.8932
1800	Er1 Ce1 Nd1 Tb3	4	2.25253	13.5152				1800	Er1 Ce1 Nd1 Tb3	4	2.25253	13.5152
1801	Er1 Ce1 Nd1 Tb3	4	1.65186	9.91115				1801	Er1 Ce1 Nd1 Tb3	4	1.65186	9.91115
1802	Er1 Ce1 Nd1 Tb3	4	1.0821	6.4926				1802	Er1 Ce1 Nd1 Tb3	4	1.0821	6.4926
1803	Er1 Ce1 Nd1 Tb3	4	3.14582	18.8749				1803	Er1 Ce1 Nd1 Tb3	4	3.14582	18.8749
1804	Er1 Ce1 Nd1 Tb3	4	1.081	6.48597				1804	Er1 Ce1 Nd1 Tb3	4	1.081	6.48597
1805	Er1 Ce1 Nd1 Tb3	4	1.05781	6.34685				1805	Er1 Ce1 Nd1 Tb3	4	1.05781	6.34685
1806	Er1 Ce1 Nd1 Tb3	4	3.05638	18.3383				1806	Er1 Ce1 Nd1 Tb3	4	3.05638	18.3383
1807	Er1 Ce1 Nd1 Tb3	4	1.65186	9.91115				1807	Er1 Ce1 Nd1 Tb3	4	1.65186	9.91115
1808	Er1 Ce1 Nd1 Tb3	4	0.80495	4.8297				1808	Er1 Ce1 Nd1 Tb3	4	0.80495	4.8297
1809	Er1 Ce1 Nd1 Tb3	4	2.76487	16.5892				1809	Er1 Ce1 Nd1 Tb3	4	2.76487	16.5892
1810	Er1 Ce1 Nd1 Tb3	4	0.0165627	0.0993765				1810	Er1 Ce1 Nd1 Tb3	4	0.0165627	0.0993765
1811	Er1 Ce1 Nd1 Tb3	4	3.0365	18.219				1811	Er1 Ce1 Nd1 Tb3	4	3.0365	18.219
1812	Er1 Ce1 Nd1 Tb3	4	3.1414	18.8484				1812	Er1 Ce1 Nd1 Tb3	4	3.1414	18.8484
1813	Er1 Ce1 Nd1 Tb3	4	0.971681	5.83009				1813	Er1 Ce1 Nd1 Tb3	4	0.971681	5.83009
1814	Er1 Ce1 Nd1 Tb3	4	3.31697	19.9018				1814	Er1 Ce1 Nd1 Tb3	4	3.31697	19.9018
1815	Er1 Ce1 Nd1 Tb3	4	1.41888	8.51325				1815	Er1 Ce1 Nd1 Tb3	4	1.41888	8.51325
1816	Er1 Ce1 Nd1 Tb3	4	2.26026	13.5616				1816	Er1 Ce1 Nd1 Tb3	4	2.26026	13.5616
1817	Er1 Ce1 Nd1 Tb3	4	2.42589	14.5553				1817	Er1 Ce1 Nd1 Tb3	4	2.42589	14.5553
1818	Er1 Ce1 Nd1 Tb3	4	1.39017	8.341				1818	Er1 Ce1 Nd1 Tb3	4	1.39017	8.341
1819	Er1 Ce1 Nd1 Tb3	4	1.36808	8.2085				1819	Er1 Ce1 Nd1 Tb3	4	1.36808	8.2085
1820	Er1 Ce1 Nd1 Tb3	4	3.05417	18.325				1820	Er1 Ce1 Nd1 Tb3	4	3.05417	18.325
1821	Er1 Ce1 Nd1 Tb3	4	1.59665	9.57989				1821	Er1 Ce1 Nd1 Tb3	4	1.59665	9.57989
1822	Er1 Ce1 Nd1 Tb3	4	1.12295	6.73773				1822	Er1 Ce1 Nd1 Tb3	4	1.12295	6.73773
1823	Er1 Ce1 Nd1 Tb3	4	3.32138	19.9283				1823	Er1 Ce1 Nd1 Tb3	4	3.32138	19.9283
1824	Er1 Ce1 Nd1 Tb3	4	0.686802	4.12081				1824	Er1 Ce1 Nd1 Tb3	4	0.686802	4.12081
1825	Er1 Ce1 Nd1 Tb3	4	1.38023	8.28137				1825	Er1 Ce1 Nd1 Tb3	4	1.38023	8.28137
1826	Er1 Ce1 Nd1 Tb3	4	0.868992	5.21395				1826	Er1 Ce1 Nd1 Tb3	4	0.868992	5.21395
1827	Er1 Ce1 Nd1 Tb3	4	3.08067	18.484				1827	Er1 Ce1 Nd1 Tb3	4	3.08067	18.484
1828	Er1 Ce1 Nd1 Tb3	4	2.25585	13.5351				1828	Er1 Ce1 Nd1 Tb3	4	2.25585	13.5351
1829	Er1 Ce1 Nd1 Tb3	4	3.27832	19.6699				1829	Er1 Ce1 Nd1 Tb3	4	3.27832	19.6699
1830	Er1 Ce1 Nd1 Tb3	4	2.14322	12.8593				1830	Er1 Ce1 Nd1 Tb3	4	2.14322	12.8593
1831	Er1 Ce1 Nd1 Tb3	4	1.6894	10.1364				1831	Er1 Ce1 Nd1 Tb3	4	1.6894	10.1364
1832	Er1 Ce1 Nd1 Tb3	4	1.38023	8.28137				1832	Er1 Ce1 Nd1 Tb3	4	1.38023	8.28137
1833	Er1 Ce1 Nd1 Tb3	4	0.868992	5.21395				1833	Er1 Ce1 Nd1 Tb3	4	0.868992	5.21395
1834	Er1 Ce1 Nd1 Tb3	4	1.24773	7.48636				1834	Er1 Ce1 Nd1 Tb3	4	1.24773	7.48636
1835	Er1 Ce1 Nd1 Tb3	4	1.65296	9.91777				1835	Er1 Ce1 Nd1 Tb3	4	1.65296	9.91777
1836	Er1 Ce1 Nd1 Tb3	4	1.36698	8.20187				1836	Er1 Ce1 Nd1 Tb3	4	1.36698	8.20187
1837	Er1 Ce1 Nd1 Tb3	4	0.396402	2.37841				1837	Er1 Ce1 Nd1 Tb3	4	0.396402	2.37841
1838	Er1 Ce1 Nd1 Tb3	4	3.11048	18.6629				1838	Er1 Ce1 Nd1 Tb3	4	3.11048	18.6629
1839	Er1 Ce1 Nd1 Tb3	4	0.685698	4.11419				1839	Er1 Ce1 Nd1 Tb3	4	0.685698	4.11419
1840	Er1 Ce1 Nd1 Tb3	4	0.685698	4.11419				1840	Er1 Ce1 Nd1 Tb3	4	0.685698	4.11419
1841	Er1 Ce1 Nd1 Tb3	4	1.64744	9.88465				1841	Er1 Ce1 Nd1 Tb3	4	1.64744	9.88465
1842	Er1 Ce1 Nd1 Tb3	4	1.36698	8.20187				1842	Er1 Ce1 Nd1 Tb3	4	1.36698	8.20187
1843	Er1 Ce1 Nd1 Tb3	4	2.20174	13.2104				1843	Er1 Ce1 Nd1 Tb3	4	2.20174	13.2104
1844	Er1 Ce1 Nd1 Tb3	4	2.20947	13.2568				1844	Er1 Ce1 Nd1 Tb3	4	2.20947	13.2568
1845	Er1 Ce1 Nd1 Tb3	4	3.05196	18.3118				1845	Er1 Ce1 Nd1 Tb3	4	3.05196	18.3118
1846	Er1 Ce1 Nd1 Tb3	4	1.24662	7.47974				1846	Er1 Ce1 Nd1 Tb3	4	1.24662	7.47974
1847	Er1 Ce1 Nd1 Tb3	4	1.31067	7.86399				1847	Er1 Ce1 Nd1 Tb3	4	1.31067	7.86399
1848	Er1 Ce1 Nd1 Tb3	4	3.27832	19.6699				1848	Er1 Ce1 Nd1 Tb3	4	3.27832	19.6699
1849	Er1 Ce1 Nd1 Tb3	4	1.61873	9.7124				1849	Er1 Ce1 Nd1 Tb3	4	1.61873	9.7124
1850	Er1 Ce1 Nd1 Tb3	4	0.80495	4.8297				1850	Er1 Ce1 Nd1 Tb3	4	0.80495	4.8297
1851	Er1 Ce1 Nd1 Tb3	4	1.75455	10.5273				1851	Er1 Ce1 Nd1 Tb3	4	1.75455	10.5273
1852	Er1 Ce1 Nd1 Tb3	4	1.22896	7.37374				1852	Er1 Ce1 Nd1 Tb3	4	1.22896	7.37374
1853	Er1 Ce1 Nd1 Tb3	4	2.51643	15.0986				1853	Er1 Ce1 Nd1 Tb3	4	2.51643	15.0986
1854	Er1 Ce1 Nd1 Tb3	4	2.45018	14.7011				1854	Er1 Ce1 Nd1 Tb3	4	2.45018	14.7011
1855	Er1 Ce1 Nd1 Tb3	4	2.70194	16.2116				1855	Er1 Ce1 Nd1 Tb3	4	2.70194	16.2116
1856	Er1 Ce1 Nd1 Tb3	4	2.18407	13.1044				1856	Er1 Ce1 Nd1 Tb3	4	2.18407	13.1044
1857	Er1 Ce1 Nd1 Tb3	4	0.971681	5.83009				1857	Er1 Ce1 Nd1 Tb3	4	0.971681	5.83009
1858	Er1 Ce1 Nd1 Tb3	4	2.25916	13.555				1858	Er1 Ce1 Nd1 Tb3	4	2.25916	13.555
1859	Er1 Ce1 Nd1 Tb3	4	3.11048	18.6629				1859	Er1 Ce1 Nd1 Tb3	4	3.11048	18.6629
1860	Er1 Ce1 Nd1 Tb3	4	1.38796	8.32775				1860	Er1 Ce1 Nd1 Tb3	4	1.38796	8.32775
1861	Er1 Ce1 Nd1 Tb3	4	3.12594	18.7557				1861	Er1 Ce1 Nd1 Tb3	4	3.12594	18.7557
1862	Er1 Ce1 Nd1 Tb3	4	1.65627	9.93765				1862	Er1 Ce1 Nd1 Tb3	4	1.65627	9.93765
1863	Er1 Ce1 Nd1 Tb3	4	0.414069	2.48441				1863	Er1 Ce1 Nd1 Tb3	4	0.414069	2.48441
1864	Er1 Ce1 Nd1 Tb3	4	3.04755	18.2853				1864	Er1 Ce1 Nd1 Tb3	4	3.04755	18.2853
1865	Er1 Ce1 Nd1 Tb3	4	1.05781	6.34685				1865	Er1 Ce1 Nd1 Tb3	4	1.05781	6.34685
1866	Er1 Ce1 Nd1 Tb3	4	1.59554	9.57327				1866	Er1 Ce1 Nd1 Tb3	4	1.59554	9.57327
1867	Er1 Ce1 Nd1 Tb3	4	1.81638	10.8983				1867	Er1 Ce1 Nd1 Tb3	4	1.81638	10.8983
1868	Er1 Ce1 Nd1 Tb3	4	0.395298	2.37179				1868	Er1 Ce1 Nd1 Tb3	4	0.395298	2.37179
1869	Er1 Ce1 Nd1 Tb3	4	3.31697	19.9018				1869	Er1 Ce1 Nd1 Tb3	4	3.31697	19.9018
1870	Er1 Ce1 Nd1 Tb3	4	2.46343	14.7806				1870	Er1 Ce1 Nd1 Tb3	4	2.46343	14.7806
1871	Er1 Ce1 Nd1 Tb3	4	0.0165627	0.0993765				1871	Er1 Ce1 Nd1 Tb3	4	0.0165627	0.0993765
1872	Er1 Ce1 Nd1 Tb3	4	2.18407	13.1044				1872	Er1 Ce1 Nd1 Tb3	4	2.18407	13.1044
1873	Er1 Ce1 Nd1 Tb3	4	2.42368	14.5421				1873	Er1 Ce1 Nd1 Tb3	4	2.42368	14.5421
1874	Er1 Ce1 Nd1 Tb3	4	3.08067	18.484				1874	Er1 Ce1 Nd1 Tb3	4	3.08067	18.484
1875	Er1 Ce1 Nd1 Tb3	4	0.798324	4.78995				1875	Er1 Ce1 Nd1 Tb3	4	0.798324	4.78995
1876	Er1 Ce1 Nd1 Tb3	4	1.664	9.98402				1876	Er1 Ce1 Nd1 Tb3	4	1.664	9.98402
1877	Er1 Ce1 Nd1 Tb3	4	3.03982	18.2389				1877	Er1 Ce1 Nd1 Tb3	4	3.03982	18.2389
1878	Er1 Ce1 Nd1 Tb3	4	2.4822	14.8932				1878	Er1 Ce1 Nd1 Tb3	4	2.4822	14.8932
1879	Er1 Ce1 Nd1 Tb3	4	1.12185	6.7311				1879	Er1 Ce1 Nd1 Tb3	4	1.12185	6.7311
1880	Er1 Ce1 Nd1 Tb3	4	2.51643	15.0986				1880	Er1 Ce1 Nd1 Tb3	4	2.51643	15.0986
1881	Er1 Ce1 Nd1 Tb3	4	1.81417	10.885				1881	Er1 Ce1 Nd1 Tb3	4	1.81417	10.885
1882	Er1 Ce1 Nd1 Tb3	4	0.389777	2.33866				1882	Er1 Ce1 Nd1 Tb3	4	0.389777	2.33866
1883	Er1 Ce1 Nd1 Tb3	4	1.36808	8.2085				1883	Er1 Ce1 Nd1 Tb3	4	1.36808	8.2085
1884	Er1 Ce1 Nd1 Tb3	4	2.20285	13.2171				1884	Er1 Ce1 Nd1 Tb3	4	2.20285	13.2171
1885	Er1 Ce1 Nd1 Tb3	4	1.64744	9.88465				1885	Er1 Ce1 Nd1 Tb3	4	1.64744	9.88465
1886	Er1 Ce1 Nd1 Tb3	4	3.32138	19.9283				1886	Er1 Ce1 Nd1 Tb3	4	3.32138	19.9283
1887	Er1 Ce1 Nd1 Tb3	4	1.134	6.80398				1887	Er1 Ce1 Nd1 Tb3	4	1.134	6.80398
1888	Er1 Ce1 Nd1 Tb3	4	2.46122	14.7673				1888	Er1 Ce1 Nd1 Tb3	4	2.46122	14.7673
1889	Er1 Ce1 Nd1 Tb3	4	0.686802	4.12081				1889	Er1 Ce1 Nd1 Tb3	4	0.686802	4.12081
1890	Er1 Ce1 Nd1 Tb3	4	2.49435	14.9661				1890	Er1 Ce1 Nd1 Tb3	4	2.49435	14.9661
1891	Er1 Ce1 Nd1 Tb3	4	1.61984	9.71902				1891	Er1 Ce1 Nd1 Tb3	4	1.61984	9.71902
1892	Er1 Ce1 Nd1 Tb3	4	1.31067	7.86399				1892	Er1 Ce1 Nd1 Tb3	4	1.31067	7.86399
1893	Er1 Ce1 Nd1 Tb3	4	3.07957	18.4774				1893	Er1 Ce1 Nd1 Tb3	4	3.07957	18.4774
1894	Sm1 Er5	2	1.48954	8.93726				1894	Sm1 Er5	2	1.48954	8.93726
1895	Sm1 Er5	2	1.7424	10.4544				1895	Sm1 Er5	2	1.7424	10.4544
1896	Sm1 Er5	2	1.74019	10.4412				1896	Sm1 Er5	2	1.74019	10.4412
1897	Sm1 Er5	2	1.48954	8.93726				1897	Sm1 Er5	2	1.48954	8.93726
1898	Ce1 Nd1 Tb1 Sm3	4	1.03131	6.18784				1898	Ce1 Nd1 Tb1 Sm3	4	1.03131	6.18784
1899	Ce1 Nd1 Tb1 Sm3	4	1.77001	10.62				1899	Ce1 Nd1 Tb1 Sm3	4	1.77001	10.62
1900	Ce1 Nd1 Tb1 Sm3	4	0.680177	4.08106				1900	Ce1 Nd1 Tb1 Sm3	4	0.680177	4.08106
1901	Ce1 Nd1 Tb1 Sm3	4	0.665822	3.99493				1901	Ce1 Nd1 Tb1 Sm3	4	0.665822	3.99493
1902	Ce1 Nd1 Tb1 Sm3	4	0.904326	5.42596				1902	Ce1 Nd1 Tb1 Sm3	4	0.904326	5.42596
1903	Ce1 Nd1 Tb1 Sm3	4	0.674656	4.04794				1903	Ce1 Nd1 Tb1 Sm3	4	0.674656	4.04794
1904	Ce1 Nd1 Tb1 Sm3	4	0.188815	1.13289				1904	Ce1 Nd1 Tb1 Sm3	4	0.188815	1.13289
1905	Ce1 Nd1 Tb1 Sm3	4	1.25104	7.50624				1905	Ce1 Nd1 Tb1 Sm3	4	1.25104	7.50624
1906	Ce1 Nd1 Tb1 Sm3	4	0.921993	5.53196				1906	Ce1 Nd1 Tb1 Sm3	4	0.921993	5.53196
1907	Ce1 Nd1 Tb1 Sm3	4	0.820408	4.92245				1907	Ce1 Nd1 Tb1 Sm3	4	0.820408	4.92245
1908	Ce1 Nd1 Tb1 Sm3	4	0.697844	4.18706				1908	Ce1 Nd1 Tb1 Sm3	4	0.697844	4.18706
1909	Ce1 Nd1 Tb1 Sm3	4	1.87601	11.256				1909	Ce1 Nd1 Tb1 Sm3	4	1.87601	11.256
1910	Ce1 Nd1 Tb1 Sm3	4	0.903222	5.41933				1910	Ce1 Nd1 Tb1 Sm3	4	0.903222	5.41933
1911	Ce1 Nd1 Tb1 Sm3	4	1.70596	10.2358				1911	Ce1 Nd1 Tb1 Sm3	4	1.70596	10.2358
1912	Ce1 Nd1 Tb1 Sm3	4	0.69674	4.18044				1912	Ce1 Nd1 Tb1 Sm3	4	0.69674	4.18044
1913	Ce1 Nd1 Tb1 Sm3	4	0.955118	5.73071				1913	Ce1 Nd1 Tb1 Sm3	4	0.955118	5.73071
1914	Ce1 Nd1 Tb1 Sm3	4	0.336776	2.02066				1914	Ce1 Nd1 Tb1 Sm3	4	0.336776	2.02066
1915	Ce1 Nd1 Tb1 Sm3	4	0.915368	5.49221				1915	Ce1 Nd1 Tb1 Sm3	4	0.915368	5.49221
1916	Ce1 Nd1 Tb1 Sm3	4	0.707781	4.24669				1916	Ce1 Nd1 Tb1 Sm3	4	0.707781	4.24669
1917	Ce1 Nd1 Tb1 Sm3	4	1.83515	11.0109				1917	Ce1 Nd1 Tb1 Sm3	4	1.83515	11.0109
1918	Ce1 Nd1 Tb1 Sm3	4	0.864575	5.18745				1918	Ce1 Nd1 Tb1 Sm3	4	0.864575	5.18745
1919	Ce1 Nd1 Tb1 Sm3	4	0.915368	5.49221				1919	Ce1 Nd1 Tb1 Sm3	4	0.915368	5.49221
1920	Ce1 Nd1 Tb1 Sm3	4	0.665822	3.99493				1920	Ce1 Nd1 Tb1 Sm3	4	0.665822	3.99493
1921	Ce1 Nd1 Tb1 Sm3	4	0.220837	1.32502				1921	Ce1 Nd1 Tb1 Sm3	4	0.220837	1.32502
1922	Ce1 Nd1 Tb1 Sm3	4	0.697844	4.18706				1922	Ce1 Nd1 Tb1 Sm3	4	0.697844	4.18706
1923	Ce1 Nd1 Tb1 Sm3	4	0.790595	4.74357				1923	Ce1 Nd1 Tb1 Sm3	4	0.790595	4.74357
1924	Ce1 Nd1 Tb1 Sm3	4	1.70596	10.2358				1924	Ce1 Nd1 Tb1 Sm3	4	1.70596	10.2358
1925	Ce1 Nd1 Tb1 Sm3	4	1.23889	7.43336				1925	Ce1 Nd1 Tb1 Sm3	4	1.23889	7.43336
1926	Ce1 Nd1 Tb1 Sm3	4	0.876721	5.26033				1926	Ce1 Nd1 Tb1 Sm3	4	0.876721	5.26033
1927	Ce1 Nd1 Tb1 Sm3	4	0.948493	5.69096				1927	Ce1 Nd1 Tb1 Sm3	4	0.948493	5.69096
1928	Ce1 Nd1 Tb1 Sm3	4	1.25104	7.50624				1928	Ce1 Nd1 Tb1 Sm3	4	1.25104	7.50624
1929	Ce1 Nd1 Tb1 Sm3	4	1.85834	11.15				1929	Ce1 Nd1 Tb1 Sm3	4	1.85834	11.15
1930	Ce1 Nd1 Tb1 Sm3	4	1.10308	6.61847				1930	Ce1 Nd1 Tb1 Sm3	4	1.10308	6.61847
1931	Ce1 Nd1 Tb1 Sm3	4	0.305859	1.83515				1931	Ce1 Nd1 Tb1 Sm3	4	0.305859	1.83515
1932	Ce1 Nd1 Tb1 Sm3	4	1.94888	11.6933				1932	Ce1 Nd1 Tb1 Sm3	4	1.94888	11.6933
1933	Ce1 Nd1 Tb1 Sm3	4	1.55027	9.30164				1933	Ce1 Nd1 Tb1 Sm3	4	1.55027	9.30164
1934	Ce1 Nd1 Tb1 Sm3	4	0.248441	1.49065				1934	Ce1 Nd1 Tb1 Sm3	4	0.248441	1.49065
1935	Ce1 Nd1 Tb1 Sm3	4	0.95291	5.71746				1935	Ce1 Nd1 Tb1 Sm3	4	0.95291	5.71746
1936	Ce1 Nd1 Tb1 Sm3	4	1.55579	9.33476				1936	Ce1 Nd1 Tb1 Sm3	4	1.55579	9.33476
1937	Ce1 Nd1 Tb1 Sm3	4	1.9544	11.7264				1937	Ce1 Nd1 Tb1 Sm3	4	1.9544	11.7264
1938	Ce1 Nd1 Tb1 Sm3	4	0.819304	4.91582				1938	Ce1 Nd1 Tb1 Sm3	4	0.819304	4.91582
1939	Ce1 Nd1 Tb1 Sm3	4	0.235191	1.41115				1939	Ce1 Nd1 Tb1 Sm3	4	0.235191	1.41115
1940	Ce1 Nd1 Tb1 Sm3	4	1.10418	6.6251				1940	Ce1 Nd1 Tb1 Sm3	4	1.10418	6.6251
1941	Ce1 Nd1 Tb1 Sm3	4	1.85834	11.15				1941	Ce1 Nd1 Tb1 Sm3	4	1.85834	11.15
1942	Ce1 Nd1 Tb1 Sm3	4	2.0317	12.1902				1942	Ce1 Nd1 Tb1 Sm3	4	2.0317	12.1902
1943	Ce1 Nd1 Tb1 Sm3	4	1.77001	10.62				1943	Ce1 Nd1 Tb1 Sm3	4	1.77001	10.62
1944	Ce1 Nd1 Tb1 Sm3	4	1.73136	10.3882				1944	Ce1 Nd1 Tb1 Sm3	4	1.73136	10.3882
1945	Ce1 Nd1 Tb1 Sm3	4	1.54365	9.26189				1945	Ce1 Nd1 Tb1 Sm3	4	1.54365	9.26189
1946	Ce1 Nd1 Tb1 Sm3	4	1.03131	6.18784				1946	Ce1 Nd1 Tb1 Sm3	4	1.03131	6.18784
1947	Ce1 Nd1 Tb1 Sm3	4	0.893284	5.35971				1947	Ce1 Nd1 Tb1 Sm3	4	0.893284	5.35971
1948	Ce1 Nd1 Tb1 Sm3	4	1.70375	10.2225				1948	Ce1 Nd1 Tb1 Sm3	4	1.70375	10.2225
1949	Ce1 Nd1 Tb1 Sm3	4	0.188815	1.13289				1949	Ce1 Nd1 Tb1 Sm3	4	0.188815	1.13289
1950	Ce1 Nd1 Tb1 Sm3	4	0.247337	1.48402				1950	Ce1 Nd1 Tb1 Sm3	4	0.247337	1.48402
1951	Ce1 Nd1 Tb1 Sm3	4	0.276046	1.65627				1951	Ce1 Nd1 Tb1 Sm3	4	0.276046	1.65627
1952	Ce1 Nd1 Tb1 Sm3	4	1.66952	10.0171				1952	Ce1 Nd1 Tb1 Sm3	4	1.66952	10.0171
1953	Ce1 Nd1 Tb1 Sm3	4	1.67063	10.0238				1953	Ce1 Nd1 Tb1 Sm3	4	1.67063	10.0238
1954	Ce1 Nd1 Tb1 Sm3	4	1.73136	10.3882				1954	Ce1 Nd1 Tb1 Sm3	4	1.73136	10.3882
1955	Ce1 Nd1 Tb1 Sm3	4	0.33788	2.02728				1955	Ce1 Nd1 Tb1 Sm3	4	0.33788	2.02728
1956	Ce1 Nd1 Tb1 Sm3	4	0.697844	4.18706				1956	Ce1 Nd1 Tb1 Sm3	4	0.697844	4.18706
1957	Ce1 Nd1 Tb1 Sm3	4	0.737594	4.42557				1957	Ce1 Nd1 Tb1 Sm3	4	0.737594	4.42557
1958	Ce1 Nd1 Tb1 Sm3	4	0.298129	1.78878				1958	Ce1 Nd1 Tb1 Sm3	4	0.298129	1.78878
1959	Ce1 Nd1 Tb1 Sm3	4	2.01734	12.1041				1959	Ce1 Nd1 Tb1 Sm3	4	2.01734	12.1041
1960	Ce1 Nd1 Tb1 Sm3	4	1.80976	10.8585				1960	Ce1 Nd1 Tb1 Sm3	4	1.80976	10.8585
1961	Ce1 Nd1 Tb1 Sm3	4	0.739803	4.43882				1961	Ce1 Nd1 Tb1 Sm3	4	0.739803	4.43882
1962	Ce1 Nd1 Tb1 Sm3	4	0.406339	2.43804				1962	Ce1 Nd1 Tb1 Sm3	4	0.406339	2.43804
1963	Ce1 Nd1 Tb1 Sm3	4	0.903222	5.41933				1963	Ce1 Nd1 Tb1 Sm3	4	0.903222	5.41933
1964	Ce1 Nd1 Tb1 Sm3	4	0.700052	4.20031				1964	Ce1 Nd1 Tb1 Sm3	4	0.700052	4.20031
1965	Ce1 Nd1 Tb1 Sm3	4	0.321317	1.9279				1965	Ce1 Nd1 Tb1 Sm3	4	0.321317	1.9279
1966	Ce1 Nd1 Tb1 Sm3	4	0.220837	1.32502				1966	Ce1 Nd1 Tb1 Sm3	4	0.220837	1.32502
1967	Ce1 Nd1 Tb1 Sm3	4	0.904326	5.42596				1967	Ce1 Nd1 Tb1 Sm3	4	0.904326	5.42596
1968	Ce1 Nd1 Tb1 Sm3	4	0.271629	1.62977				1968	Ce1 Nd1 Tb1 Sm3	4	0.271629	1.62977
1969	Ce1 Nd1 Tb1 Sm3	4	0.426215	2.55729				1969	Ce1 Nd1 Tb1 Sm3	4	0.426215	2.55729
1970	Ce1 Nd1 Tb1 Sm3	4	0.917576	5.50546				1970	Ce1 Nd1 Tb1 Sm3	4	0.917576	5.50546
1971	Ce1 Nd1 Tb1 Sm3	4	0.420694	2.52416				1971	Ce1 Nd1 Tb1 Sm3	4	0.420694	2.52416
1972	Ce1 Nd1 Tb1 Sm3	4	0.789491	4.73695				1972	Ce1 Nd1 Tb1 Sm3	4	0.789491	4.73695
1973	Ce1 Nd1 Tb1 Sm3	4	0.0817096	0.490257				1973	Ce1 Nd1 Tb1 Sm3	4	0.0817096	0.490257
1974	Ce1 Nd1 Tb1 Sm3	4	0.746428	4.47857				1974	Ce1 Nd1 Tb1 Sm3	4	0.746428	4.47857
1975	Ce1 Nd1 Tb1 Sm3	4	0.225253	1.35152				1975	Ce1 Nd1 Tb1 Sm3	4	0.225253	1.35152
1976	Ce1 Nd1 Tb1 Sm3	4	0.894388	5.36633				1976	Ce1 Nd1 Tb1 Sm3	4	0.894388	5.36633
1977	Ce1 Nd1 Tb1 Sm3	4	1.80976	10.8585				1977	Ce1 Nd1 Tb1 Sm3	4	1.80976	10.8585
1978	Ce1 Nd1 Tb1 Sm3	4	0.864575	5.18745				1978	Ce1 Nd1 Tb1 Sm3	4	0.864575	5.18745
1979	Ce1 Nd1 Tb1 Sm3	4	0.406339	2.43804				1979	Ce1 Nd1 Tb1 Sm3	4	0.406339	2.43804
1980	Ce1 Nd1 Tb1 Sm3	4	0.298129	1.78878				1980	Ce1 Nd1 Tb1 Sm3	4	0.298129	1.78878
1981	Ce1 Nd1 Tb1 Sm3	4	1.33054	7.98324				1981	Ce1 Nd1 Tb1 Sm3	4	1.33054	7.98324
1982	Ce1 Nd1 Tb1 Sm3	4	0.747532	4.48519				1982	Ce1 Nd1 Tb1 Sm3	4	0.747532	4.48519
1983	Ce1 Nd1 Tb1 Sm3	4	1.23889	7.43336				1983	Ce1 Nd1 Tb1 Sm3	4	1.23889	7.43336
1984	Ce1 Nd1 Tb1 Sm3	4	0.897701	5.38621				1984	Ce1 Nd1 Tb1 Sm3	4	0.897701	5.38621
1985	Ce1 Nd1 Tb1 Sm3	4	0.27715	1.6629				1985	Ce1 Nd1 Tb1 Sm3	4	0.27715	1.6629
1986	Ce1 Nd1 Tb1 Sm3	4	1.9268	11.5608				1986	Ce1 Nd1 Tb1 Sm3	4	1.9268	11.5608
1987	Ce1 Nd1 Tb1 Sm3	4	1.83294	10.9977				1987	Ce1 Nd1 Tb1 Sm3	4	1.83294	10.9977
1988	Ce1 Nd1 Tb1 Sm3	4	0.787283	4.7237				1988	Ce1 Nd1 Tb1 Sm3	4	0.787283	4.7237
1989	Ce1 Nd1 Tb1 Sm3	4	0.281567	1.6894				1989	Ce1 Nd1 Tb1 Sm3	4	0.281567	1.6894
1990	Ce1 Nd1 Tb1 Sm3	4	0.271629	1.62977				1990	Ce1 Nd1 Tb1 Sm3	4	0.271629	1.62977
1991	Ce1 Nd1 Tb1 Sm3	4	0.651468	3.90881				1991	Ce1 Nd1 Tb1 Sm3	4	0.651468	3.90881
1992	Ce1 Nd1 Tb1 Sm3	4	0.331255	1.98753				1992	Ce1 Nd1 Tb1 Sm3	4	0.331255	1.98753
1993	Ce1 Nd1 Tb1 Sm3	4	1.85392	11.1235				1993	Ce1 Nd1 Tb1 Sm3	4	1.85392	11.1235
1994	Ce1 Nd1 Tb1 Sm3	4	0.876721	5.26033				1994	Ce1 Nd1 Tb1 Sm3	4	0.876721	5.26033
1995	Ce1 Nd1 Tb1 Sm3	4	0.308067	1.8484				1995	Ce1 Nd1 Tb1 Sm3	4	0.308067	1.8484
1996	Ce1 Nd1 Tb1 Sm3	4	1.85392	11.1235				1996	Ce1 Nd1 Tb1 Sm3	4	1.85392	11.1235
1997	Ce1 Nd1 Tb1 Sm3	4	1.83515	11.0109				1997	Ce1 Nd1 Tb1 Sm3	4	1.83515	11.0109
[truncated: 13,325 more rows]

## Sheet: FigS4
Sr. No.	MOF_composition	DFT_Emix (kJ.mol-1.unit cell-1)	CHGNet_Emix_withDispersion (kJ.mol-1.unit cell-1)	CHGNet_Emix (kJ.mol-1.unit cell-1)	ABS (DFT - CHGNetDispersion)	ABS (DFT -CHGNet )
1	PrSm5	3.972	-0.515	1.11	4.487	2.862
2	Pr2Nd4	1.672	1.512	0.868	0.16	0.804
3	Pr3Tb3	10.469	-1.93	2.123	12.399	8.346
4	Er2Pr4	-4.117	-13.025	-2.412	8.908	1.705
5	Er5Sm	9.809	2.396	5.789	7.413	4.02
6	Er3Nd3	-18.766	-11.048	-9.07	7.718	9.696
7	Er3Tb3	1.737	-0.82	1.447	2.557	0.29
8	Nd2Sm4	5.886	3.827	3.666	2.059	2.22
9	NdTb5	8.249	5.435	3.827	2.814	4.422
10	Sm3Tb3	0.579	2.991	0.675	2.412	0.096
11	Pr3Nd2Sm	8.539	5.275	4.776	3.264	3.763
12	ErPr2Nd3	-1.817	-5.837	-5.982	4.02	4.165
13	Er3PrTb2	24.243	10.34	12.254	13.903	11.989
14	Nd2Er2Tb2	26.887	17.56	14.923	9.327	11.964
15	Pr2NdTb3	10.501	1.415	3.088	9.086	7.413
16	Er2PrSm3	7.799	-3.96	4.39	11.759	3.409
17	Tb2Er2Sm2	18.011	7.847	11.546	10.164	6.465
18	Tb2Nd2Sm2	-10.999	-11.61	-6.593	0.611	4.406
19	Pr2Sm2Tb2	13.54	4.47	7.613	9.07	5.927
20	Nd2Er2Sm2	34.124	21.613	20.069	12.511	14.055
21	Pr3NdSmTb	-3.473	-10.292	-4.94	6.819	1.467
22	ErPrNdSm3	3.377	-2.01	0.917	5.387	2.46
23	Er2Pr2NdTb	13.653	-1.737	6.879	15.39	6.774
24	PrSm2TbEr2	-10.34	-14.955	-5.229	4.615	5.111
25	Nd2SmTb2Er	6.304	2.493	2.476	3.811	3.828
26	ErPrNd2SmTb	-9.697	-15.582	-5.519	5.885	4.178
				Mean Absolute Error (MAE)	6.79	5.07

[truncated: 6 more sheets: FigS5, FigS6, FigS7, FigS8, FigS9, Homometallic_MOF_totalenergies]
